# Supplementary material for: Expansion of the SOS regulon of Vibrio cholerae through extensive transcriptome analysis and experimental validation
Source: BMC Genomics. 2018 May 21;19:373. doi: 10.1186/s12864-018-4716-8 (PMC5963079; doi:10.1186/s12864-018-4716-8)
Supplement: Supplementary file 1 — Strains used in the study. (XLSX 27 kb) [file 12864_2018_4716_MOESM1_ESM.xlsx]

## Sheet: Feuil1
Strains used in the study
Strains	genotype	reference
N16961	wild-type
D789	∆ csrB	this study
D782	∆ csrC	this study
F221	∆ gcvB	this study
AMR711	∆ ryhB	(1)
E014	∆ vqmR	this study
F220	∆ ncRNA20	this study
D792	∆ ncRNA59	this study
F219	∆ ncRNA398	this study
D786	∆ ncRNA547	this study
D908	∆ ncRNA586	this study
D074	∆ cep (VC1461)	this study
D125	∆ cyaY (VC0123)	this study
D781	∆ rtxH (VC1449)	this study
D377	∆ smpA (VC0851)	this study
F228	∆ tatABC (VC0086-87-88 )	this study
D069	∆ unfA (VC1191)	this study
8332	∆ unfB (VC1368)	this study
D262	∆ vpsU (VC0916)	this study
D907	∆ VC0025	this study
D640	∆ VC0091	this study
D082	∆ VC0302	this study
E349	∆ VC0424	this study
D791	∆ VC0484	this study
D071	∆ VC0486	this study
D636	∆ VC0666	this study
D264	∆ VC1193	this study
D783	∆ VC1272	this study
F231	∆ VC1369-1370	this study
D166	∆ VC2115	this study
D083	∆ VCA0094	this study
D193	∆ VCA0997	this study
D920	∆ VCA1065	this study
F232	∆ cep (VC1461) Plac-cep ::Tn7	this study
(1) Mey AR, Craig SA, Payne SM. 2005. Characterization of Vibrio cholerae RyhB: the RyhB regulon and role of ryhB in biofilm formation. Infection and immunity 73:5706-5719.
