# Supplementary material for: Expansion of the SOS regulon of Vibrio cholerae through extensive transcriptome analysis and experimental validation
Source: BMC Genomics. 2018 May 21;19:373. doi: 10.1186/s12864-018-4716-8 (PMC5963079; doi:10.1186/s12864-018-4716-8)
Supplement: Supplementary file 3 — List of Vibrio cholerae N16961 TSS characterized in our study. Each sheet corresponds to one strand for one chromosome. (XLSX 68 kb) [file 12864_2018_4716_MOESM3_ESM.xlsx]

## Sheet: Large chromo TSS strand+
strand +	position
	64
	378
	902
	2170
	5866
	7128
	7282
	7376
	13806
	14609
	20087
	20916
	21642
	28162
	30065
	31651
	35648
	36015
	36216
	36960
	37828
	44822
	47052
	50090
	50525
	51638
	53466
	59331
	59793
	69268
	69520
	70563
	71343
	73851
	74755
	76771
	77808
	80060
	81622
	84571
	86449
	90865
	94874
	95014
	97690
	100754
	102454
	102968
	103071
	106078
	106481
	107111
	107382
	108263
	109652
	111570
	115905
	115983
	119053
	123746
	126500
	130603
	130655
	131224
	133406
	133732
	133942
	134787
	135194
	136457
	136788
	136912
	139855
	139921
	139962
	142742
	145136
	149251
	150734
	150838
	157389
	164383
	168013
	168409
	171943
	174055
	176054
	177832
	178631
	179165
	179928
	180406
	181149
	181633
	183214
	185430
	186561
	186932
	191983
	194185
	197205
	198357
	201788
	204035
	205000
	206451
	213494
	217549
	218609
	223439
	226000
	226107
	226400
	226849
	228203
	228849
	231943
	232583
	238722
	240573
	241831
	246215
	246365
	249156
	254489
	256112
	257233
	266295
	266661
	267269
	267308
	268928
	273530
	274344
	274486
	275598
	275711
	278400
	278723
	282451
	283318
	289543
	291884
	296307
	304650
	307420
	309961
	311230
	317403
	317718
	318181
	318200
	319634
	320703
	322477
	322757
	330527
	331611
	334620
	335253
	336550
	336673
	337731
	338947
	338982
	339138
	339739
	349384
	349467
	350479
	351660
	356285
	356471
	357202
	361123
	363688
	364841
	364867
	366994
	368914
	369567
	369691
	369985
	371335
	371695
	375013
	375449
	375513
	376502
	376533
	378426
	378932
	379227
	381699
	383225
	383483
	384101
	386244
	386452
	386568
	389411
	389659
	389808
	394270
	395453
	395615
	395735
	396533
	401435
	408945
	409010
	414583
	416014
	416682
	418293
	419587
	422571
	423204
	434217
	434631
	434842
	435375
	435389
	435893
	437651
	442115
	444377
	450814
	454853
	455435
	460002
	461153
	462048
	462091
	463475
	466288
	467150
	468523
	469776
	475353
	477080
	480775
	484293
	484470
	487292
	489530
	491271
	493544
	494459
	501641
	506884
	507746
	507766
	509327
	509371
	510594
	512474
	513165
	513475
	514412
	514427
	516545
	517345
	520378
	522302
	522631
	523444
	527794
	532597
	532655
	534010
	534130
	534743
	534870
	535060
	535394
	536732
	540104
	540315
	540341
	540530
	544343
	550081
	555128
	556308
	557945
	559717
	564236
	564630
	569914
	570826
	573995
	574622
	576489
	580400
	580535
	580551
	582144
	582257
	582286
	584312
	585657
	586298
	586922
	588689
	589984
	591144
	591668
	594634
	596190
	597558
	601656
	602926
	604126
	606829
	608488
	611457
	613427
	614869
	616902
	618697
	622952
	624812
	631303
	633625
	633756
	636617
	637168
	638889
	646278
	651145
	657223
	657387
	657915
	661633
	664056
	665773
	665833
	671502
	671992
	675158
	676268
	676317
	677318
	679632
	681793
	682497
	683263
	689545
	690173
	692132
	692192
	692444
	699045
	699423
	699611
	700121
	700677
	700744
	703812
	707897
	709429
	712288
	712328
	714013
	717115
	719503
	721345
	723667
	723844
	725010
	725193
	725948
	727643
	728050
	728575
	732163
	732686
	735485
	737971
	739838
	743477
	744558
	748313
	750362
	751096
	756763
	757798
	759637
	771632
	772227
	777019
	778505
	779058
	783774
	787335
	788830
	788900
	792906
	795380
	795452
	797612
	799778
	800625
	802835
	803122
	805370
	806421
	807758
	808533
	809852
	813512
	813528
	813806
	815163
	815494
	818231
	819936
	821103
	823344
	825244
	826083
	830075
	831207
	832397
	834277
	835521
	837209
	842060
	845282
	858540
	858738
	859285
	860731
	865089
	867454
	867926
	868771
	870255
	871824
	872294
	873246
	874427
	880099
	881324
	885039
	885736
	886905
	887179
	888832
	890375
	891219
	899549
	915232
	915361
	919468
	920308
	922447
	922472
	924221
	927266
	940590
	941152
	943614
	943846
	944453
	946340
	950800
	950864
	952866
	954981
	957700
	958533
	963669
	967950
	968585
	969650
	973981
	978581
	980479
	983061
	983516
	991099
	993503
	1002420
	1003854
	1005297
	1006381
	1006634
	1019879
	1021326
	1021469
	1027838
	1029868
	1033222
	1034067
	1034162
	1037757
	1038825
	1041763
	1043467
	1045625
	1048186
	1050351
	1050389
	1051218
	1053123
	1054289
	1058547
	1061258
	1063028
	1063060
	1065000
	1069007
	1069940
	1070871
	1071726
	1071870
	1073809
	1074299
	1078307
	1087763
	1090181
	1092987
	1094044
	1096027
	1097034
	1097617
	1100358
	1104465
	1105782
	1106529
	1109395
	1112927
	1114590
	1114867
	1118425
	1120129
	1121318
	1121400
	1124764
	1125902
	1126252
	1127687
	1131526
	1132364
	1135413
	1135442
	1135832
	1136203
	1144092
	1145978
	1147448
	1153914
	1156549
	1158341
	1158375
	1158548
	1168848
	1170631
	1176314
	1179051
	1181926
	1184746
	1185232
	1186083
	1189402
	1196785
	1198913
	1201037
	1209422
	1209484
	1212212
	1212546
	1212560
	1212915
	1217788
	1219530
	1221830
	1224872
	1227270
	1229040
	1229063
	1230446
	1237905
	1237984
	1238042
	1242045
	1249149
	1249857
	1250799
	1257013
	1257502
	1259115
	1263449
	1263830
	1266156
	1270255
	1273980
	1284828
	1284862
	1285741
	1290258
	1290483
	1293075
	1294490
	1296327
	1299998
	1300184
	1301927
	1306054
	1310394
	1311496
	1314559
	1314798
	1315903
	1321594
	1322643
	1322913
	1324395
	1329043
	1330091
	1333083
	1334456
	1335186
	1336651
	1336995
	1337006
	1337799
	1343014
	1345340
	1346816
	1348754
	1351949
	1353507
	1356896
	1360013
	1361126
	1365346
	1366583
	1373767
	1374778
	1379294
	1379551
	1381448
	1382843
	1385291
	1387035
	1389325
	1389938
	1391280
	1394816
	1397011
	1404584
	1408979
	1413070
	1414106
	1415536
	1418950
	1420632
	1427889
	1431475
	1434537
	1436577
	1441410
	1441478
	1446153
	1446185
	1452613
	1454780
	1458335
	1462066
	1464430
	1469163
	1469372
	1471620
	1472879
	1476902
	1479126
	1481561
	1484752
	1488359
	1490513
	1492738
	1496227
	1498160
	1501599
	1509567
	1514191
	1518220
	1520819
	1522810
	1527188
	1539753
	1540243
	1546320
	1549162
	1549207
	1566000
	1572916
	1574027
	1577424
	1578195
	1578674
	1582275
	1583046
	1584795
	1585418
	1586685
	1588402
	1595685
	1602328
	1605341
	1609784
	1611153
	1618169
	1620276
	1631775
	1631867
	1638372
	1638390
	1644145
	1646463
	1649343
	1650709
	1651855
	1652268
	1666223
	1670835
	1673276
	1675547
	1684104
	1698392
	1700032
	1712712
	1715622
	1719922
	1720351
	1726803
	1729700
	1730932
	1739844
	1741549
	1741678
	1751872
	1761717
	1766363
	1768414
	1772975
	1775972
	1784398
	1784798
	1786611
	1789579
	1790999
	1794143
	1794782
	1795401
	1801887
	1802301
	1812647
	1813644
	1813766
	1821449
	1826792
	1830442
	1830775
	1832306
	1832379
	1832881
	1833557
	1834068
	1834394
	1834820
	1835279
	1837717
	1839885
	1845523
	1848622
	1856509
	1858431
	1860696
	1860846
	1861658
	1862351
	1870162
	1872022
	1873517
	1878684
	1879869
	1882464
	1886959
	1887503
	1903728
	1905771
	1909816
	1909827
	1911841
	1914379
	1921821
	1928558
	1928612
	1930061
	1930761
	1933302
	1937821
	1938368
	1941081
	1942326
	1944155
	1948036
	1953079
	1953378
	1954485
	1961070
	1965086
	1967370
	1972475
	1973881
	1975687
	1988771
	1990031
	1991423
	1992092
	1994251
	1996262
	2000170
	2000244
	2005000
	2006646
	2006804
	2006859
	2012600
	2014094
	2014177
	2014895
	2025379
	2025669
	2025740
	2029844
	2033641
	2033697
	2033898
	2035061
	2037389
	2041111
	2044443
	2046629
	2049278
	2055470
	2058992
	2059147
	2059186
	2059993
	2075641
	2075714
	2084317
	2089243
	2089262
	2089983
	2093564
	2094647
	2103943
	2104026
	2111058
	2112519
	2113093
	2113133
	2114184
	2115249
	2117884
	2129211
	2133105
	2143779
	2146997
	2149005
	2150355
	2150514
	2152015
	2152225
	2153322
	2154570
	2157769
	2157825
	2160797
	2164685
	2164741
	2179177
	2181113
	2184880
	2190880
	2193119
	2193139
	2196955
	2197100
	2203086
	2203102
	2203872
	2204712
	2206445
	2210299
	2210638
	2211964
	2223213
	2223885
	2225094
	2227237
	2227348
	2227371
	2236578
	2240297
	2241502
	2249598
	2253120
	2255218
	2258478
	2259297
	2259379
	2261289
	2261386
	2262915
	2262935
	2263112
	2264206
	2267457
	2271357
	2271490
	2274500
	2292719
	2292779
	2301902
	2302807
	2306786
	2307286
	2312126
	2316513
	2320247
	2326273
	2327612
	2328907
	2349039
	2349771
	2349910
	2350237
	2351369
	2352067
	2364674
	2366311
	2368050
	2368158
	2370874
	2374549
	2375907
	2376226
	2379526
	2380508
	2384087
	2388771
	2389949
	2390945
	2406662
	2411706
	2416420
	2420125
	2424414
	2433965
	2435675
	2436937
	2451716
	2452789
	2452831
	2457775
	2458750
	2459558
	2466188
	2467625
	2472404
	2477260
	2478286
	2478930
	2482242
	2482288
	2484446
	2486435
	2486465
	2490915
	2492212
	2497227
	2499216
	2502860
	2513865
	2513885
	2515747
	2517078
	2522847
	2524252
	2524287
	2524323
	2524357
	2524366
	2530794
	2537396
	2543638
	2544225
	2549443
	2553445
	2563395
	2568069
	2594392
	2596016
	2600620
	2602159
	2602962
	2609260
	2610513
	2617914
	2619821
	2622098
	2625126
	2634527
	2650072
	2652665
	2653872
	2654063
	2654270
	2657833
	2658210
	2659052
	2669966
	2670120
	2674010
	2681598
	2683585
	2686422
	2688508
	2688622
	2696639
	2698316
	2699427
	2701083
	2702300
	2707264
	2707525
	2709839
	2711862
	2713017
	2715416
	2718316
	2724771
	2725990
	2732526
	2733381
	2736869
	2738159
	2743422
	2747644
	2749702
	2764493
	2768608
	2777292
	2779057
	2779130
	2781090
	2782141
	2782191
	2788888
	2791808
	2797382
	2805439
	2805669
	2805694
	2811727
	2811747
	2818476
	2821285
	2821297
	2826620
	2830409
	2830722
	2834860
	2835671
	2837216
	2838156
	2845873
	2847688
	2848303
	2850177
	2850277
	2854124
	2855530
	2859781
	2861961
	2862663
	2864849
	2866505
	2868197
	2871971
	2873943
	2876771
	2879891
	2880538
	2883186
	2888324
	2889922
	2894605
	2894700
	2895433
	2908349
	2909857
	2911734
	2918827
	2918989
	2921225
	2923672
	2923768
	2926525
	2927643
	2940568
	2942246
	2946740
	2959782

## Sheet: Large chromo TSS strand-
strand -	position
	2202
	3960
	4188
	4726
	4830
	6324
	7123
	16622
	19912
	20922
	21563
	23125
	29623
	29908
	33286
	35842
	36448
	36820
	36845
	44854
	49644
	49990
	53332
	53624
	68198
	69226
	71474
	76660
	79989
	89059
	89950
	90667
	94464
	94997
	97801
	97824
	98836
	99135
	99783
	100659
	106417
	107395
	114390
	115727
	115873
	119034
	128475
	129587
	130714
	132740
	133299
	133303
	133782
	134508
	135095
	136376
	136833
	142501
	142725
	150564
	150575
	150813
	157336
	159323
	164271
	166997
	167072
	168013
	177267
	177796
	178774
	179053
	182139
	184655
	190860
	191833
	196931
	197816
	198700
	200614
	201709
	206413
	217457
	220463
	222008
	223309
	223399
	228792
	231900
	234616
	246114
	246267
	249007
	254280
	256844
	260769
	262167
	263237
	267307
	267938
	271956
	273604
	274629
	275552
	278234
	282614
	283139
	291039
	294061
	296268
	299779
	301205
	302231
	304286
	304334
	304844
	307145
	309761
	311588
	317660
	318241
	319542
	320062
	329689
	331087
	331772
	334641
	349392
	349438
	350369
	354551
	356259
	356293
	356403
	358838
	361108
	364705
	375476
	375495
	378604
	383140
	386447
	389635
	393615
	393983
	394077
	408868
	414437
	417909
	420503
	421542
	423402
	437576
	454372
	456735
	457637
	461225
	461948
	466228
	471714
	474882
	477308
	480977
	482865
	484291
	488299
	490782
	491367
	498676
	501452
	504771
	506229
	507499
	512414
	516408
	516460
	526818
	527968
	529328
	529784
	532416
	533529
	534805
	535613
	535678
	536711
	540091
	541189
	541917
	543151
	550058
	552337
	552515
	555027
	557927
	557947
	564121
	564133
	569810
	576473
	580052
	587845
	588486
	590833
	594478
	599503
	601081
	601631
	601705
	603040
	604082
	609700
	611450
	611977
	613254
	614768
	622321
	623796
	624632
	649683
	664038
	665599
	668950
	671937
	674755
	676000
	677290
	682763
	697276
	699615
	703692
	706903
	707821
	707941
	708548
	709328
	715787
	716537
	723708
	725941
	735314
	739795
	743320
	746217
	748058
	748177
	748236
	756164
	756603
	757793
	757815
	762576
	768663
	771028
	772166
	776980
	779064
	779793
	785382
	786360
	787343
	788149
	792735
	799661
	810387
	818128
	819844
	829047
	830074
	836470
	842038
	843652
	860576
	860602
	863179
	865007
	865070
	870415
	872667
	873688
	889067
	890194
	902309
	906236
	908307
	911310
	912780
	914149
	914657
	914666
	915214
	915261
	916608
	918429
	919450
	924187
	927275
	929861
	929905
	931566
	936888
	939765
	940517
	941179
	943624
	944381
	946316
	949466
	950614
	950656
	954924
	957183
	958681
	960454
	963662
	967793
	978351
	982215
	993345
	1006564
	1008689
	1010453
	1010921
	1012351
	1013378
	1021451
	1024653
	1026168
	1027687
	1029686
	1031915
	1032081
	1033193
	1034041
	1034228
	1038469
	1041862
	1043049
	1043396
	1043439
	1045402
	1048096
	1053912
	1059978
	1061059
	1065427
	1078119
	1086933
	1093042
	1096914
	1104450
	1109377
	1112894
	1112907
	1114571
	1119982
	1119995
	1122120
	1126171
	1126231
	1127670
	1129991
	1131439
	1131818
	1132367
	1134701
	1135663
	1143881
	1147299
	1151786
	1158073
	1160685
	1164732
	1169156
	1169176
	1178258
	1181888
	1185926
	1195861
	1196575
	1196931
	1198603
	1198644
	1209438
	1211874
	1212318
	1217531
	1220109
	1222731
	1223904
	1224641
	1226383
	1228891
	1237865
	1242008
	1249172
	1255532
	1256651
	1261477
	1263453
	1266133
	1266615
	1268546
	1270193
	1270211
	1270526
	1273890
	1276166
	1281797
	1282606
	1283667
	1284695
	1296211
	1301514
	1301576
	1301799
	1303915
	1305969
	1310216
	1311265
	1318651
	1319176
	1320940
	1321633
	1322851
	1326336
	1328807
	1329887
	1329948
	1335063
	1342969
	1346716
	1347658
	1348732
	1353273
	1353449
	1357605
	1360833
	1366307
	1366797
	1371283
	1372782
	1374642
	1377503
	1379204
	1379583
	1382770
	1383677
	1385269
	1387765
	1390228
	1393633
	1396780
	1396819
	1402145
	1403793
	1405110
	1407817
	1408317
	1418622
	1423330
	1431064
	1436550
	1441242
	1441253
	1446033
	1446947
	1447738
	1447790
	1452309
	1452386
	1454499
	1458129
	1462069
	1462746
	1469164
	1472734
	1480321
	1481573
	1495879
	1499543
	1501547
	1507712
	1509372
	1512332
	1520687
	1522972
	1526971
	1527098
	1529006
	1530545
	1531618
	1532493
	1536275
	1539697
	1548903
	1554181
	1557944
	1568135
	1571300
	1574529
	1578930
	1579380
	1585051
	1586747
	1589284
	1591272
	1595365
	1596409
	1597540
	1602495
	1605550
	1609202
	1609823
	1611667
	1614520
	1618132
	1620050
	1622794
	1631748
	1634575
	1638235
	1643800
	1645638
	1646504
	1649365
	1650382
	1650475
	1650505
	1650566
	1651647
	1660964
	1668045
	1670678
	1673201
	1683659
	1686440
	1690098
	1691118
	1692619
	1698085
	1699987
	1703517
	1704810
	1704984
	1705717
	1709369
	1711232
	1712220
	1714521
	1715468
	1717477
	1718233
	1719711
	1725555
	1727950
	1730883
	1741562
	1741607
	1746558
	1749790
	1751208
	1751311
	1751382
	1755695
	1757239
	1760910
	1761698
	1762522
	1763568
	1767685
	1768236
	1772460
	1772795
	1774374
	1776529
	1786351
	1787721
	1789300
	1790978
	1792291
	1793143
	1794805
	1800344
	1801850
	1805865
	1806222
	1812547
	1814210
	1814899
	1815342
	1820270
	1820323
	1820360
	1821339
	1824588
	1830149
	1837435
	1838932
	1839710
	1841723
	1845296
	1845363
	1848572
	1855794
	1856513
	1858259
	1863708
	1865500
	1866693
	1867032
	1869915
	1870017
	1871872
	1874021
	1875339
	1875370
	1878505
	1881744
	1882564
	1887435
	1903524
	1909117
	1913056
	1913600
	1916064
	1923890
	1926092
	1928481
	1930039
	1932628
	1933284
	1935237
	1942867
	1944519
	1949488
	1950266
	1952962
	1959200
	1964943
	1967062
	1967115
	1971239
	1973719
	1975645
	1977451
	1977603
	1981130
	1984590
	1987380
	1988689
	1990013
	1990513
	1991586
	1992641
	1992674
	1993865
	1993896
	2000112
	2003505
	2012379
	2014085
	2023655
	2029035
	2029712
	2035134
	2038132
	2039547
	2039584
	2040401
	2042926
	2044300
	2045651
	2048945
	2051293
	2054798
	2055449
	2055524
	2055879
	2056472
	2058983
	2060170
	2061639
	2063134
	2063548
	2063603
	2063657
	2065607
	2065752
	2066324
	2068808
	2068838
	2069288
	2069514
	2071755
	2073159
	2073881
	2075448
	2075563
	2075571
	2082131
	2084149
	2085258
	2088840
	2093109
	2094731
	2095560
	2097187
	2099895
	2103944
	2108221
	2109555
	2111167
	2113115
	2114077
	2115131
	2117901
	2120634
	2121306
	2124277
	2125484
	2129068
	2129914
	2135715
	2137056
	2138871
	2141178
	2141741
	2143750
	2143761
	2146870
	2148688
	2150459
	2152061
	2152207
	2159342
	2160567
	2163761
	2164877
	2168132
	2168168
	2168188
	2169443
	2172720
	2174380
	2174480
	2174517
	2174706
	2175530
	2177433
	2177625
	2179183
	2180832
	2184818
	2190341
	2190401
	2190414
	2190666
	2192807
	2192837
	2192976
	2195903
	2197078
	2197162
	2202968
	2204519
	2211948
	2213307
	2214700
	2221303
	2221690
	2222095
	2223227
	2224575
	2227261
	2230810
	2230818
	2232925
	2233829
	2236294
	2240432
	2241586
	2241614
	2249532
	2252864
	2252977
	2255292
	2258473
	2261437
	2262990
	2263429
	2264901
	2265977
	2266134
	2267390
	2270136
	2270307
	2270618
	2270784
	2271176
	2273360
	2274638
	2278161
	2288677
	2291224
	2292865
	2292925
	2293626
	2296243
	2296821
	2297499
	2298870
	2300252
	2301807
	2301878
	2302657
	2307360
	2310689
	2310711
	2312120
	2316484
	2316517
	2320400
	2321774
	2322637
	2324918
	2326184
	2334188
	2334652
	2335927
	2336121
	2339328
	2341589
	2343968
	2347034
	2347094
	2348230
	2349101
	2349503
	2352101
	2360716
	2361847
	2364329
	2366359
	2368031
	2377893
	2379525
	2380403
	2383911
	2388083
	2388804
	2390148
	2392271
	2393861
	2394566
	2395251
	2396602
	2397853
	2398014
	2398068
	2401244
	2404770
	2406165
	2409965
	2411505
	2412820
	2413585
	2413668
	2414269
	2415285
	2416277
	2416354
	2418762
	2422956
	2423284
	2426916
	2429423
	2429965
	2431317
	2432172
	2433223
	2433692
	2434025
	2441306
	2442236
	2442268
	2443434
	2446933
	2450989
	2451044
	2451712
	2452326
	2456882
	2457630
	2458057
	2459389
	2462795
	2464018
	2464578
	2465142
	2468808
	2475998
	2477208
	2479154
	2482622
	2486354
	2486970
	2490711
	2497514
	2497653
	2499237
	2500831
	2502807
	2504391
	2504445
	2508062
	2508202
	2509766
	2510851
	2511728
	2513380
	2514819
	2515590
	2515884
	2516841
	2516882
	2519093
	2522504
	2524101
	2524235
	2524271
	2527704
	2529553
	2530609
	2543793
	2549378
	2549411
	2549463
	2553534
	2558534
	2559772
	2559837
	2563149
	2563199
	2563253
	2564998
	2566624
	2567585
	2568391
	2572605
	2573607
	2574872
	2580566
	2580616
	2581119
	2582840
	2588436
	2589282
	2593425
	2594313
	2594377
	2595936
	2595955
	2596112
	2597182
	2599692
	2607683
	2609424
	2609883
	2610337
	2613424
	2616334
	2617771
	2618014
	2619715
	2622009
	2625235
	2629683
	2629715
	2630817
	2634555
	2640462
	2640554
	2641902
	2643627
	2647649
	2649363
	2649839
	2652567
	2653328
	2655915
	2657671
	2661462
	2663818
	2666008
	2667206
	2668640
	2669813
	2681629
	2683200
	2685374
	2686506
	2692679
	2693417
	2696456
	2696497
	2696854
	2704002
	2704070
	2706281
	2706985
	2718257
	2722532
	2722612
	2724628
	2727137
	2728074
	2732547
	2735503
	2738053
	2743173
	2747674
	2749526
	2754051
	2759739
	2765052
	2768497
	2768550
	2771202
	2772677
	2773805
	2774581
	2777224
	2779197
	2780714
	2787781
	2787800
	2787831
	2788746
	2788942
	2793152
	2794437
	2796827
	2797776
	2799537
	2801098
	2801969
	2807551
	2809202
	2811816
	2812162
	2814178
	2817113
	2817824
	2818595
	2823106
	2824109
	2824141
	2824781
	2825040
	2825372
	2826470
	2830791
	2830953
	2834660
	2835928
	2837060
	2840154
	2840172
	2840197
	2841143
	2843209
	2843892
	2845197
	2845208
	2846448
	2847583
	2847875
	2848524
	2850082
	2855428
	2857899
	2858946
	2859671
	2863700
	2863942
	2864721
	2864747
	2868190
	2871422
	2872916
	2876513
	2879672
	2885413
	2885572
	2888396
	2889213
	2889269
	2889821
	2892972
	2893856
	2893927
	2894595
	2902467
	2908251
	2910020
	2910020
	2915233
	2915320
	2916124
	2918672
	2918859
	2923649
	2925585
	2926094
	2928134
	2939212
	2939340
	2941665
	2942133
	2946679
	2949463
	2949526
	2954098
	2956690
	2958529
	2958571
	2959166
	2961062
	2961090
	2613020?

## Sheet: Small chromo TSS strand+
strand +	position
	260
	1094
	3202
	3746
	3957
	4041
	4075
	4125
	4487
	4783
	8536
	12070
	12238
	17081
	19716
	20383
	26488
	27455
	30455
	32958
	38629
	43250
	46436
	47014
	48275
	48578
	50916
	51451
	59814
	60554
	62312
	65490
	67263
	79402
	79425
	80417
	84826
	86453
	88622
	89042
	89118
	90526
	91413
	93581
	95414
	96754
	97212
	98770
	99023
	100174
	100559
	101769
	105457
	110811
	110843
	113042
	113306
	114706
	115120
	116773
	141610
	145680
	146484
	147751
	149355
	152731
	153550
	157387
	159130
	163967
	167953
	168602
	176694
	180677
	181851
	184095
	188646
	192694
	192789
	192819
	194802
	196388
	197991
	199413
	200950
	203920
	203977
	204573
	205262
	205583
	209717
	213139
	214451
	214566
	215817
	223664
	224771
	225588
	229273
	230693
	232429
	233879
	235079
	237158
	242000
	247503
	247665
	248789
	251698
	253622
	256182
	256229
	258633
	267376
	270663
	271831
	279763
	282271
	284953
	288779
	289881
	290033
	290136
	291221
	297970
	298770
	300143
	300449
	302915
	304396
	305693
	306343
	308246
	310873
	311007
	312960
	314080
	314681
	317586
	318403
	318939
	321346
	323265
	326573
	327239
	329221
	329385
	329690
	330808
	332310
	333953
	335826
	339536
	340479
	342406
	342432
	343673
	345757
	347211
	348903
	350048
	352382
	354831
	355744
	357486
	359736
	359794
	361432
	362633
	363160
	365168
	365930
	367290
	368017
	368180
	369395
	370514
	371644
	376299
	377098
	379094
	381234
	383276
	385422
	386999
	387637
	388353
	389588
	390119
	391945
	400062
	401254
	406030
	407685
	408784
	410735
	411372
	412176
	413920
	414949
	416298
	418589
	419974
	422470
	424593
	425604
	428851
	429217
	431019
	432315
	433465
	435092
	435363
	435435
	440206
	442971
	444169
	449316
	449363
	450426
	454452
	454648
	454702
	458976
	461105
	461355
	468952
	470469
	471261
	471344
	472170
	475353
	478225
	479278
	479310
	481853
	481905
	481946
	483831
	484077
	485506
	486610
	492514
	493306
	496671
	499088
	499104
	499113
	499143
	499529
	500115
	506296
	507327
	507520
	511031
	511083
	514925
	519962
	521469
	523713
	532353
	533813
	540037
	544009
	544929
	544983
	546302
	546324
	547350
	551954
	554148
	556827
	562793
	563773
	566668
	569795
	578528
	581219
	586423
	588728
	589831
	592903
	596055
	596177
	597123
	598412
	600681
	608093
	611678
	612356
	617770
	620062
	633790
	635131
	637166
	642547
	648633
	649698
	656883
	658326
	661990
	665898
	678349
	679024
	679785
	683700
	686911
	687000
	687559
	687610
	687688
	691222
	696727
	707160
	708510
	710357
	710586
	713768
	715259
	718104
	726858
	727556
	730901
	733616
	738103
	739052
	740515
	741162
	741883
	747970
	748772
	751459
	763457
	763689
	765694
	767694
	773686
	773743
	777119
	778059
	779132
	784518
	785515
	787266
	787539
	788607
	790744
	807053
	807644
	809210
	811532
	815676
	815724
	820480
	822341
	825545
	829439
	830535
	837194
	840411
	842111
	846967
	850018
	852286
	853984
	854031
	858612
	860942
	862735
	865538
	865567
	871283
	871790
	873748
	874489
	878775
	884278
	885901
	886901
	887395
	889209
	890186
	891345
	892236
	897527
	897781
	897824
	899161
	899704
	900910
	903065
	903105
	904792
	909888
	910855
	911058
	913320
	914395
	917475
	917576
	924338
	927995
	931558
	937994
	942455
	949572
	951594
	953633
	955026
	956100
	961255
	963627
	969211
	972197
	972338
	977354
	979388
	980088
	986159
	987860
	989228
	991252
	994354
	994386
	994410
	994437
	994806
	996479
	997886
	998017
	998804
	1000673
	1000914
	1004476
	1008958
	1009985
	1017808
	1022909
	1028112
	1029506
	1031438
	1031656
	1033249
	1033278
	1053364
	1064174
	1068564

## Sheet: Small chromo TSS strand-
strand -	position
	3878
	8446
	11800
	20064
	30197
	32641
	33652
	40080
	43068
	45358
	47128
	48235
	50893
	50933
	52825
	59856
	62106
	66843
	68915
	73036
	80187
	84714
	86323
	88355
	92447
	95415
	95443
	98856
	100034
	101323
	101440
	103765
	105135
	106313
	109880
	110707
	131089
	138184
	139776
	141436
	147735
	152808
	153535
	157386
	173014
	175721
	177013
	180055
	180503
	181691
	186260
	190733
	192574
	192719
	195979
	196165
	202243
	202310
	203799
	203860
	203874
	209591
	212733
	213300
	215105
	215638
	215799
	223668
	224753
	225516
	229189
	232340
	236669
	240011
	248767
	250269
	253552
	267152
	270055
	279096
	279793
	282142
	282226
	283551
	284872
	285930
	291072
	291104
	296305
	296495
	296655
	297826
	300435
	302958
	305201
	307599
	310740
	322022
	323286
	326687
	328595
	343822
	350195
	358381
	359555
	360683
	365951
	367724
	399852
	422584
	429543
	430059
	433614
	436330
	449219
	449324
	458233
	459454
	460962
	463486
	469289
	470453
	473062
	474031
	474072
	474157
	475023
	478122
	481777
	486470
	488014
	488035
	488057
	490552
	492212
	496080
	498937
	499054
	503401
	507144
	508144
	509014
	510193
	510917
	515018
	517267
	519089
	519700
	519854
	521399
	523697
	523726
	530475
	530512
	531143
	532279
	534024
	537339
	546156
	551918
	556602
	569695
	572509
	576947
	580840
	588615
	592573
	597022
	597135
	598498
	598691
	599221
	600603
	603711
	610018
	611564
	617651
	617746
	623022
	634028
	634820
	642274
	649557
	655814
	658156
	661843
	666497
	672067
	677536
	677743
	678229
	684269
	686866
	687592
	690789
	693784
	694315
	696751
	700559
	704596
	709022
	710864
	712742
	712777
	713618
	717891
	718986
	719631
	722142
	727319
	727484
	729092
	731366
	733424
	733434
	737097
	740362
	741041
	745300
	746393
	748556
	751304
	752294
	753176
	753385
	753515
	756091
	760376
	763336
	763364
	763682
	764953
	772877
	773573
	776967
	777921
	778666
	781101
	781760
	783721
	784129
	785272
	787296
	787516
	788472
	788494
	791169
	791316
	800967
	802330
	803582
	804403
	808998
	809667
	809970
	811481
	815538
	815658
	816781
	819266
	820295
	821098
	821370
	825495
	826013
	829282
	830812
	831585
	832120
	832321
	834801
	836066
	836608
	837266
	840251
	845421
	845963
	846788
	847127
	847260
	848145
	854736
	856944
	858162
	859571
	860826
	862745
	865486
	870925
	871049
	871211
	871895
	873617
	874488
	878433
	881025
	881173
	881487
	884254
	886409
	886612
	887499
	891205
	893460
	893517
	893616
	897246
	899277
	900747
	902129
	904679
	904779
	906616
	908344
	910130
	910831
	914283
	916069
	917452
	917488
	919669
	921591
	924197
	924259
	926545
	929873
	930924
	937988
	942501
	942970
	946330
	949317
	953531
	954959
	957842
	958414
	963335
	967484
	969125
	972086
	974578
	975529
	977073
	980368
	980596
	982373
	986011
	986311
	987660
	994455
	994875
	997828
	1000746
	1002260
	1003056
	1003117
	1003629
	1004411
	1007842
	1007923
	1011617
	1015861
	1018099
	1018455
	1020551
	1021125
	1021134
	1026732
	1027877
	1033428
	1041251
	1053182
	1054105
	1054703
	1062777
	1068729
	1072239
