# Supplementary material for: Expansion of the SOS regulon of Vibrio cholerae through extensive transcriptome analysis and experimental validation
Source: BMC Genomics. 2018 May 21;19:373. doi: 10.1186/s12864-018-4716-8 (PMC5963079; doi:10.1186/s12864-018-4716-8)
Supplement: Supplementary file 4 — List of Vibrio cholerae N16961 ncRNAs characterized in our study. Each sheet corresponds to one strand for one chromosome. (XLSX 66 kb) [file 12864_2018_4716_MOESM4_ESM.xlsx]

## Sheet: Large chromo arnc strand+
ncRNA	product	begin	end
ncRNA1		64	199
ncRNA2		378	627
ncRNA3		902	1367
ncRNA4		2170	2391
ncRNA5		5866	6265
ncRNA7		28162	29533
ncRNA9		35648	35794
ncRNA10		36015	36509
ncRNA635		36216	36509
ncRNA12		97690	97938
ncRNA609	ryhB1	102454	102650
ncRNA610	ryhB2	102454	102881
ncRNA629		106078	107111
ncRNA15		106481	107111
ncRNA16		111570	111921
ncRNA17		126500	127523
ncRNA19		133406	133546
ncRNA24		176054	176268
ncRNA637		185430	185497
ncRNA28		186561	187006
ncRNA631		186932	187006
ncRNA29		197205	197512
ncRNA30		198357	198603
ncRNA31		205000	205941
ncRNA32		238722	239305
ncRNA33		240573	241122
ncRNA34		241831	242479
ncRNA42		266295	266567
ncRNA43		266661	267272
ncRNA48		289543	289733
ncRNA49		291884	292061
ncRNA50		304650	305471
ncRNA51		307420	307973
ncRNA57		330527	330914
ncRNA58		334620	334762
ncRNA60		356285	357199
ncRNA636		356471	357199
ncRNA61		357202	357700
ncRNA62		363688	364690
ncRNA63		375013	375510
ncRNA66		386244	386453
ncRNA67		389411	389718
ncRNA69		416014	416550
ncRNA70		416682	417620
ncRNA71		418293	418741
ncRNA72		419587	420550
ncRNA75		460002	460100
ncRNA76		461153	461310
ncRNA77		475353	475837
ncRNA78		480775	481152
ncRNA79		487292	487933
ncRNA80		489530	489660
ncRNA83		520378	520857
ncRNA84		522302	522525
ncRNA85		522631	522875
ncRNA86		523444	524000
ncRNA87		527794	528264
ncRNA90		532597	533123
ncRNA632		532655	533123
ncRNA91		534010	534666
ncRNA634		534130	534666
ncRNA92		534743	535362
ncRNA96		536732	537942
ncRNA100		550081	550204
ncRNA109		608488	609183
ncRNA110		618697	618773
ncRNA111		622952	623232
ncRNA112		646278	646555
ncRNA113		651145	651403
ncRNA114		657223	657294
ncRNA115		657387	657615
ncRNA116		661633	663064
ncRNA117		664056	664760
ncRNA119		671502	671990
ncRNA120		675158	675317
ncRNA122		699045	699564
ncRNA125		737971	738431
ncRNA126		751096	751817
ncRNA127		756763	756954
ncRNA130		771632	771704
ncRNA131		777019	777631
ncRNA132		778505	778837
ncRNA137		831207	832404
ncRNA139		842060	842789
ncRNA141		867454	867544
ncRNA142		867926	868426
ncRNA143		868771	869202
ncRNA144		870255	870863
ncRNA145		871824	872170
ncRNA638		872294	872740
ncRNA147		874427	874492
ncRNA148		886905	886973
ncRNA149		887179	887294
ncRNA159		943614	943736
ncRNA611	csrC1	943846	944215
ncRNA612	csrC2	943846	944423
ncRNA162		957700	957884
ncRNA163		958533	959116
ncRNA166		1019879	1020050
ncRNA167		1029868	1030023
ncRNA168		1033222	1034042
ncRNA170		1041763	1041882
ncRNA173		1043467	1043951
ncRNA174		1053123	1053233
ncRNA175		1058547	1059150
ncRNA177		1096027	1096381
ncRNA178		1112927	1113293
ncRNA179		1114590	1114757
ncRNA181		1125902	1126191
ncRNA183	SRP bact1	1135413	1135548
ncRNA184	SRP bact2	1135442	1135548
ncRNA185	SRP bact3	1135442	1135710
ncRNA187		1145978	1146268
ncRNA189		1156549	1156697
ncRNA194		1212212	1212544
ncRNA195		1219530	1219742
ncRNA196		1221830	1222218
ncRNA197		1227270	1227595
ncRNA198		1242045	1243418
ncRNA199		1263449	1263779
ncRNA200		1266156	1266388
ncRNA202		1306054	1306401
ncRNA204		1321594	1321834
ncRNA205		1322643	1322833
ncRNA206		1329043	1329492
ncRNA207		1334456	1334656
ncRNA213		1365346	1366346
ncRNA214		1373767	1374647
ncRNA215	TPP	1374778	1375015
ncRNA217		1381448	1382776
ncRNA218		1382843	1383457
ncRNA221		1394816	1394979
ncRNA224		1415536	1415903
ncRNA227		1464430	1464718
ncRNA230		1488359	1488639
ncRNA231		1490513	1490990
ncRNA232		1492738	1493125
ncRNA236		1522810	1523315
ncRNA238		1546320	1546725
ncRNA241		1574027	1574276
ncRNA242		1578195	1578272
ncRNA243		1578674	1578887
ncRNA246		1584795	1585008
ncRNA247		1585418	1586122
ncRNA248		1595685	1596063
ncRNA249		1602328	1602849
ncRNA250		1605341	1605598
ncRNA255		1673276	1673540
ncRNA261		1715622	1715879
ncRNA262		1719922	1720346
ncRNA264		1739844	1740363
ncRNA265		1751872	1752089
ncRNA269		1775972	1776298
ncRNA270		1784398	1784587
ncRNA271		1784798	1784890
ncRNA276		1801887	1802237
ncRNA280		1826792	1827032
ncRNA281		1834820	1835010
ncRNA282		1835279	1835790
ncRNA613	vrrA	1878684	1878826
ncRNA285		1886959	1887056
ncRNA286		1903728	1904085
ncRNA287		1905771	1905902
ncRNA288		1909816	1910082
ncRNA630		1909827	1910082
ncRNA289		1911841	1912666
ncRNA290		1914379	1914558
ncRNA291		1928558	1929690
ncRNA633		1928612	1929690
ncRNA295		1937821	1938229
ncRNA296		1938368	1938503
ncRNA297		1941081	1941169
ncRNA298		1942326	1942926
ncRNA299		1944155	1944469
ncRNA302		1953079	1953363
ncRNA303		1954485	1954752
ncRNA304		1972475	1972617
ncRNA305		1975687	1975787
ncRNA309		1992092	1992227
ncRNA310		2006646	2006824
ncRNA312		2025379	2025647
ncRNA315		2041111	2041625
ncRNA326		2103943	2104165
ncRNA327		2104026	2104165
ncRNA329		2114184	2114400
ncRNA338		2206445	2206536
ncRNA339		2210299	2210564
ncRNA340		2210638	2210753
ncRNA341		2211964	2212217
ncRNA342		2223213	2223452
ncRNA343		2223885	2224096
ncRNA344		2225094	2225357
ncRNA614	tfoR	2236578	2236840
ncRNA346		2240297	2240898
ncRNA347		2249598	2249693
ncRNA349		2264206	2264454
ncRNA351		2292719	2293109
ncRNA352		2292779	2293109
ncRNA353		2306786	2307072
ncRNA354		2320247	2321285
ncRNA357		2351369	2351542
ncRNA358		2366311	2366527
ncRNA362		2406662	2406875
ncRNA363		2411706	2411953
ncRNA365		2424414	2424834
ncRNA372		2467625	2467833
ncRNA373		2472404	2472829
ncRNA376		2497227	2497852
ncRNA378		2515747	2515834
ncRNA382		2568069	2568245
ncRNA387		2609260	2609861
ncRNA388		2617914	2618132
ncRNA391		2653872	2653976
ncRNA392	6S	2658210	2658394
ncRNA394	leu leader	2669966	2670110
ncRNA395		2681598	2682649
ncRNA397		2702300	2702563
ncRNA398		2707264	2707483
ncRNA401		2764493	2764893
ncRNA404		2791808	2791932
ncRNA405		2797382	2797808
ncRNA406		2805439	2805618
ncRNA413		2845873	2846122
ncRNA420		2888324	2888405
ncRNA426		2927643	2927738
ncRNA428		2940568	2941503
ncRNA429		2959782	2959875

## Sheet: Large chromo arnc strand-
ncRNA	product	end	begin
ncRNA6		20173	20922
ncRNA8		29720	29908
ncRNA11		53444	53624
ncRNA14		106150	106417
ncRNA18		132680	132740
ncRNA20		134348	134508
ncRNA21		134528	135095
ncRNA22		150577	150813
ncRNA23		167803	168013
ncRNA25		178477	178774
ncRNA26		178985	179053
ncRNA27		181674	182139
ncRNA615	csrB	196516	196931
ncRNA35		246189	246267
ncRNA36		248898	249007
ncRNA37		254082	254280
ncRNA38		256089	256844
ncRNA39		260427	260769
ncRNA40		261500	262167
ncRNA41		263168	263237
ncRNA44		267663	267938
ncRNA45		274003	274629
ncRNA46		275440	275552
ncRNA47		283007	283139
ncRNA52		311163	311588
ncRNA53		317836	318241
ncRNA54		319358	319542
ncRNA55		319802	320062
ncRNA56		329483	329689
ncRNA59		350274	350369
ncRNA64		378403	378604
ncRNA65		382976	383140
ncRNA68	Lysine riboswitch	414256	414437
ncRNA73		423201	423402
ncRNA74		437104	437576
ncRNA81		505994	506229
ncRNA82		506806	507499
ncRNA88		529167	529328
ncRNA89		529397	529784
ncRNA93		535246	535613
ncRNA94		535246	535678
ncRNA95		536129	536711
ncRNA97		541113	541189
ncRNA98		541451	541917
ncRNA99		542837	543151
ncRNA101		563424	564121
ncRNA625		563424	564133
ncRNA102		576043	576473
ncRNA103		579956	580052
ncRNA104		587691	587845
ncRNA105		588277	588486
ncRNA106		590612	590833
ncRNA107		602579	603040
ncRNA108		603938	604082
ncRNA118		668702	668950
ncRNA121		682213	682763
ncRNA123		707970	708548
ncRNA124		708933	709328
ncRNA128		762396	762576
ncRNA129		768069	768663
ncRNA133		779730	779793
ncRNA134		787642	788149
ncRNA135		810145	810387
ncRNA136		818050	818128
ncRNA138		835999	836470
ncRNA628		864218	865007
ncRNA140		864218	865070
ncRNA146		872989	873688
ncRNA150		888945	889067
ncRNA151		889823	890194
ncRNA152		901998	902309
ncRNA153		908011	908307
ncRNA616	tarB	911220	911310
ncRNA154	tmRNA1	914290	914657
ncRNA155	tmRNA2	914290	914666
ncRNA156		926796	927275
ncRNA158		929353	929905
ncRNA160		944163	944381
ncRNA161	gcvB	954402	954924
ncRNA164		977690	978351
ncRNA165		981965	982215
ncRNA169		1038186	1038469
ncRNA171		1043195	1043396
ncRNA172		1043195	1043439
ncRNA176		1064868	1065427
ncRNA180		1122006	1122120
ncRNA182		1134652	1134701
ncRNA186		1135552	1135663
ncRNA188		1151601	1151786
ncRNA190		1160353	1160685
ncRNA191		1164413	1164732
ncRNA192		1177768	1178258
ncRNA193		1211578	1211874
ncRNA201		1273695	1273890
ncRNA203		1310563	1311265
ncRNA208		1342690	1342969
ncRNA209		1347169	1347658
ncRNA210		1348298	1348732
ncRNA211		1357288	1357605
ncRNA212		1360436	1360833
ncRNA216		1379313	1379583
ncRNA219		1387303	1387765
ncRNA220		1389912	1390228
ncRNA222		1404663	1405110
ncRNA223		1407421	1407817
ncRNA225		1423055	1423330
ncRNA226		1462530	1462746
ncRNA229		1479943	1480321
ncRNA233		1499343	1499543
ncRNA234		1512194	1512332
ncRNA235	glycine riboswitch	1520421	1520687
ncRNA237		1528699	1529006
ncRNA239		1554023	1554181
ncRNA240		1557768	1557944
ncRNA244		1578736	1578930
ncRNA245		1584857	1585051
ncRNA251		1611161	1611667
ncRNA252		1614319	1614520
ncRNA253		1651419	1651647
ncRNA254		1672919	1673201
ncRNA256		1692455	1692619
ncRNA257		1703075	1703517
ncRNA627		1704025	1704810
ncRNA258		1704025	1704984
ncRNA259		1705604	1705717
ncRNA260		1712030	1712220
ncRNA266		1762032	1762522
ncRNA267		1762955	1763568
ncRNA268		1774186	1774374
ncRNA272		1787354	1787721
ncRNA273		1790232	1790978
ncRNA274		1792043	1792291
ncRNA275		1792902	1793143
ncRNA277		1813942	1814210
ncRNA278		1814703	1814899
ncRNA279		1814912	1815342
ncRNA283		1841381	1841723
ncRNA284		1873829	1874021
ncRNA292		1931910	1932628
ncRNA293		1932850	1933284
ncRNA294		1934853	1935237
ncRNA300		1949060	1949488
ncRNA301		1949917	1950266
ncRNA306		1989153	1990013
ncRNA307		1990089	1990513
ncRNA308		1991404	1991586
ncRNA311		2013804	2014085
ncRNA313		2034399	2035134
ncRNA314		2037979	2038132
ncRNA316		2044645	2045651
ncRNA317		2051216	2051293
ncRNA318		2055488	2055879
ncRNA319		2055893	2056472
ncRNA320		2060041	2060170
ncRNA321		2084806	2085258
ncRNA322		2088263	2088840
ncRNA323		2094551	2094731
ncRNA324		2095247	2095560
ncRNA325		2099685	2099895
ncRNA328		2112143	2113115
ncRNA330		2117461	2117901
ncRNA331		2120688	2121306
ncRNA332		2129380	2129914
ncRNA333		2148219	2148688
ncRNA334		2163776	2164877
ncRNA335		2184621	2184818
ncRNA336		2190446	2190666
ncRNA337		2203832	2204519
ncRNA345		2232752	2232925
ncRNA348		2263308	2263429
ncRNA350		2270245	2270307
ncRNA355		2334402	2334652
ncRNA356		2349113	2349503
ncRNA360		2376710	2377893
ncRNA361		2391888	2392271
ncRNA364		2418571	2418762
ncRNA366		2433375	2433692
ncRNA367		2433772	2434025
ncRNA368		2451639	2452326
ncRNA369		2457699	2458057
ncRNA370		2458876	2459389
ncRNA371		2464545	2465142
ncRNA374		2478611	2479154
ncRNA375		2486396	2486970
ncRNA377		2500201	2500831
ncRNA379		2515670	2515884
ncRNA380		2543621	2543793
ncRNA381		2553377	2553534
ncRNA383	RNaseP bact a	2580680	2581119
ncRNA384		2588680	2589282
ncRNA385		2596708	2597182
ncRNA386		2599542	2599692
ncRNA389		2621801	2622009
ncRNA390		2652971	2653328
ncRNA393		2661278	2661462
ncRNA396		2696496	2696854
ncRNA399		2735019	2735503
ncRNA400		2737088	2738053
ncRNA402		2778280	2779197
ncRNA403		2779430	2780714
ncRNA407		2806911	2807551
ncRNA408		2811657	2811816
ncRNA409		2811793	2812162
ncRNA410		2817486	2817824
ncRNA411		2818041	2818595
ncRNA412		2835575	2835928
ncRNA414		2847714	2847875
ncRNA415		2847946	2848524
ncRNA416		2867797	2868190
ncRNA417		2871180	2871422
ncRNA418		2872727	2872916
ncRNA626		2884624	2885413
ncRNA419		2884624	2885572
ncRNA421		2894324	2894595
ncRNA422		2909188	2910020
ncRNA423		2923466	2923649
ncRNA424		2925256	2925585
ncRNA425		2925683	2926094
ncRNA427		2928037	2928134

## Sheet: Small chromo arnc strand+
ncRNA	product	begin	end
ncRNA430		260	1003
ncRNA431		3202	3560
ncRNA432		12070	12196
ncRNA435		38629	38840
ncRNA436		46436	46853
ncRNA437		47014	47378
ncRNA617	qrr2	48275	48555
ncRNA439		59814	60341
ncRNA440		60554	61255
ncRNA444		84826	85267
ncRNA445		86453	87330
ncRNA446		90526	90974
ncRNA447		91413	91751
ncRNA448		98770	98945
ncRNA449		99023	99778
ncRNA450		100559	100782
ncRNA453		113042	113201
ncRNA454		113306	113528
ncRNA455		114706	115029
ncRNA460		152731	152841
ncRNA461		153550	153835
ncRNA462		176694	177129
ncRNA464		188646	188992
ncRNA466		200950	201357
ncRNA473		230693	231408
ncRNA474		232429	232512
ncRNA476		235079	235372
ncRNA480		279763	280047
ncRNA483		300143	300236
ncRNA489		326573	326864
ncRNA490		335826	335977
ncRNA607		343673	343972
ncRNA606		350048	350179
ncRNA491		357486	357929
ncRNA605		422470	422761
ncRNA608		433465	433764
ncRNA499		458976	459443
ncRNA500		461105	461310
ncRNA503		472170	472288
ncRNA504		483831	484051
ncRNA510		540037	540213
ncRNA511		566668	567024
ncRNA512		581219	581305
ncRNA513		596055	596677
ncRNA518		633790	634099
ncRNA521		648633	648935
ncRNA523		683700	684108
ncRNA527		707160	707461
ncRNA534		740515	741142
ncRNA535		747970	748772
ncRNA543		777119	777253
ncRNA547		787266	787418
ncRNA549		790744	791543
ncRNA550		807053	807485
ncRNA551		807644	807797
ncRNA569		837194	837956
ncRNA574		858612	858838
ncRNA575		860942	861174
ncRNA576		862735	863289
ncRNA581		884278	884622
ncRNA586		897527	897687
ncRNA591		927995	928641
ncRNA599		1017808	1017960
ncRNA600		1022909	1023208
ncRNA601	vqmR	1031438	1031604
ncRNA604		1064174	1064499

## Sheet: Small chromo arnc strand-
ncRNA	product	end	begin
ncRNA433		19774	20064
ncRNA434		33449	33652
ncRNA438		52620	52825
ncRNA441		68836	68915
ncRNA442		72679	73036
ncRNA443		79875	80187
ncRNA451		103153	103765
ncRNA452		106090	106313
ncRNA456		130796	131089
ncRNA457		137982	138184
ncRNA458		139547	139776
ncRNA459		147303	147735
ncRNA463		180069	180503
ncRNA465		196064	196165
ncRNA467		213080	213300
ncRNA468		214295	215105
ncRNA469		215418	215638
ncRNA470		215721	215799
ncRNA472		225081	225516
ncRNA477		239719	240011
ncRNA478		248114	248767
ncRNA479		250065	250269
ncRNA481		284440	284872
ncRNA482		285626	285930
ncRNA484		300279	300435
ncRNA485		301608	302958
ncRNA486		304542	305201
ncRNA487		307001	307599
ncRNA488		321728	322022
ncRNA492		359490	359555
ncRNA493		360633	360683
ncRNA494		367481	367724
ncRNA495		429049	429543
ncRNA496		429636	430059
ncRNA497		435887	436330
ncRNA498		449222	449324
ncRNA501		468971	469289
ncRNA502		470301	470453
ncRNA505		495688	496080
ncRNA506		503060	503401
ncRNA507		506292	507144
ncRNA508		508020	508144
ncRNA509		517086	517267
ncRNA514		598389	598691
ncRNA516		598697	600603
ncRNA515		599129	599221
ncRNA517		622507	623022
ncRNA520		642203	642274
ncRNA522		666336	666497
ncRNA524		687346	687592
ncRNA525		693413	693784
ncRNA526		694073	694315
ncRNA528		710387	710864
ncRNA529		718528	718986
ncRNA530		718994	719631
ncRNA531		727045	727484
ncRNA532		728791	729092
ncRNA533		731015	731366
ncRNA536		751422	752294
ncRNA537		753275	753515
ncRNA538		755893	756091
ncRNA539		760295	760376
ncRNA540		763622	763682
ncRNA541		764485	764953
ncRNA542		776823	776967
ncRNA544		778384	778666
ncRNA618	csrD	783787	784129
ncRNA545		785096	785272
ncRNA546		787038	787296
ncRNA548		787421	787516
ncRNA552		809340	809667
ncRNA553		809686	809970
ncRNA554		810838	811481
ncRNA555		814836	815538
ncRNA556		815556	815658
ncRNA557		816505	816781
ncRNA558		821000	821098
ncRNA559		821115	821370
ncRNA560		825013	825495
ncRNA561		825576	826013
ncRNA562		830555	830812
ncRNA563		831437	831585
ncRNA564		831942	832120
ncRNA565		831942	832321
ncRNA566		833841	834801
ncRNA567		835694	836066
ncRNA568		836246	836608
ncRNA570		846845	847127
ncRNA571		846845	847260
ncRNA572		846845	848145
ncRNA573		854644	854736
ncRNA577		871765	871895
ncRNA578		873735	874488
ncRNA579		881033	881173
ncRNA580		881165	881487
ncRNA582		886227	886409
ncRNA583		886479	886612
ncRNA584		887331	887499
ncRNA585		890619	891205
ncRNA619	micX1	893273	893460
ncRNA620	micX2	893273	893517
ncRNA621	micX3	893273	893616
ncRNA587		898929	899277
ncRNA622	qrr4	908213	908344
ncRNA588		910630	910831
ncRNA589		913359	914283
ncRNA590		926165	926545
ncRNA592		942327	942501
ncRNA593		942695	942970
ncRNA594		979881	980368
ncRNA595		980383	980596
ncRNA596		986079	986311
ncRNA623	mtlS1	994462	994875
ncRNA624	mtlS2	994757	994875
ncRNA597		997601	997828
ncRNA602		1053622	1054105
ncRNA603		1054363	1054703
