# Supplementary material for: Expansion of the SOS regulon of Vibrio cholerae through extensive transcriptome analysis and experimental validation
Source: BMC Genomics. 2018 May 21;19:373. doi: 10.1186/s12864-018-4716-8 (PMC5963079; doi:10.1186/s12864-018-4716-8)
Supplement: Supplementary file 5 — List of Vibrio cholerae N16961 genes induced at least two-fold by Mitomycin C treatment. They are classified depending to their function. (XLSX 97 kb) [file 12864_2018_4716_MOESM5_ESM.xlsx]

## Sheet: Feuil1
Label	Gene	Synonyms	Product	ProductType	Localization	Roles	BioProcess	Ratio +/- MMC
METABOLISM
VC0002	mioC		Protein mioC	f : factor	1 : Unknown	1.5.3.1 : Biotin ;	4.1 : Biotin ;	2.63
VC0006	rnpA		Ribonuclease P protein component	e : enzyme	1 : Unknown	1.2.1 : RNA ; 2.2.3 : RNA modification tRNA and 4.5S RNA-processing) ;	9.1 : Degradation of RNA ; 9.4 : RNA processing ; 10.3 : tRNA and rRNA base modification ;	4.8
VC0019	avtA		valine--pyruvate transaminase	e : enzyme	1 : Unknown	1.5.1.18 : Isoleucine/valine ;	1.4 : Pyruvate family ;	2.41
VC0024	tusA		Sulfurtransferase tusA homolog	e : enzyme	2 : Cytoplasmic	1.8.2 : Sulfur metabolism ;	5.5 : Sulfur metabolism ;	2.63
VC0031	ilvG		Acetolactate synthase isozyme 2 large subunit	e : enzyme	1 : Unknown	1.5.1.18 : Isoleucine/valine ; 1.5.1.19 : Leucine ;	1.4 : Pyruvate family ;	2.02
VC0036			putative Cytochrome c oxidase cbb3 type, accessory protein FixG	pc : putative carrier	5 : Inner membrane protein	1.3.6 : Aerobic respiration ;	6.1 : Aerobic ;	2.25
VC0051	purK		phosphoribosylaminoimidazole carboxylase-ATPase subunit	e : enzyme	2 : Cytoplasmic	1.5.2.1 : Purine biosynthesis ;	2.3 : Purine ribonucleotide biosynthesis ;	2.75
VC0052	purE		N5-carboxyaminoimidazole ribonucleotide mutase	e : enzyme	1 : Unknown	1.5.2.1 : Purine biosynthesis ;	2.3 : Purine ribonucleotide biosynthesis ;	4
VC0055	hemF		Coproporphyrinogen-III oxidase, aerobic	e : enzyme	1 : Unknown	1.5.3.12 : Heme, porphyrin ;	4.3 : Heme, porphyrin, and cobalamin ;	2.2
VC0056	aroE		Shikimate dehydrogenase	e : enzyme	1 : Unknown	1.5.1.20 : Chorismate ;	1.1 : Aromatic amino acid family ;	2.1
VC0058			putative carbonic anhydrase	pe : putative enzyme	1 : Unknown			2.1
VC0061	thiC		Thiamine biosynthesis protein thiC	e : enzyme	2 : Cytoplasmic	1.5.3.8 : Thiamine (Vitamin B1)	4.11 : Thiamine ;	2.8
VC0083	ubiE		Ubiquinone/menaquinone biosynthesis methyltransferase UbiE	e : enzyme	1 : Unknown	1.5.3.11 : Menaquinone (MK), ubiquinone (Q) ;	4.5 : Menaquinone and ubiquinone ;	8.97
VC0084	ubiJ		Ubiquinone biosynthesis protein UbiJ	e : enzyme	1 : Unknown	1.5.3.11 : Menaquinone (MK), ubiquinone (Q) ;	4.5 : Menaquinone and ubiquinone ;	5.2
VC0085	ubiB		ubiquinone biosynthesis protein UbiB	e : enzyme	5 : Inner membrane protein	1.5.3.11 : Menaquinone (MK), ubiquinone (Q) ;	4.5 : Menaquinone and ubiquinone ;	3.71
VC0105	hemB		Delta-aminolevulinic acid dehydratase	e : enzyme	2 : Cytoplasmic	1.5.3.12 : Heme, porphyrin ;	4.3 : Heme, porphyrin, and cobalamin ;	3.5
VC0116	hemN		Oxygen-independent coproporphyrinogen-III oxidase	e : enzyme	2 : Cytoplasmic	1.5.3.12 : Heme, porphyrin ;	4.3 : Heme, porphyrin, and cobalamin ;	2.7
VC0123*	cyaY		iron chaperone	c : carrier	2 : Cytoplasmic	7.4 : Cations and iron carrying compounds	5.5.7 : Fe aquisition	5.55
VC0168	cycB		cytochrome c5	c : carrier	1 : Unknown	1.4.3 : Electron carrier ; 1.6.15.1 : Cytochromes ;	6.5 : Electron transport ;	2.55
VC0186	gor		glutathione reductase	e : enzyme	2 : Cytoplasmic	1.5.3.22 : Glutathione redox reactions ;	4.10 : Glutathione and analogs ;	2.28
VC0187			putative N-6 Adenine-specific DNA methylase involved in catabolism of external DNA, ComJ/Ribosomal RNA small subunit methyltransferase D, RsmJ	pe : putative enzyme	2 : Cytoplasmic			2.49
VC0210	rph		ribonuclease PH	e : enzyme	1 : Unknown	1.2.1 : RNA ; 2.2.4 : RNA degradation ;	9.1 : Degradation of RNA ;	6.2
VC0211	pyrE		orotate phosphoribosyltransferase	e : enzyme	1 : Unknown	1.5.2.2 : Pyrimidine biosynthesis ;	2.4 : Pyrimidine ribonucleotide biosynthesis ;	2.75
VC0215	coaBC		Coenzyme A biosynthesis bifunctional protein CoaBC [Includes: Phosphopantothenoylcysteine decarboxylase ; Phosphopantothenate--cysteine ligase]	e : enzyme	1 : Unknown	1.5.3.5 : Coenzyme A ;	4.7 : Pantothenate and coenzyme A ;	3.2
VC0222	coaD		Phosphopantetheine adenylyltransferase	e : enzyme	2 : Cytoplasmic	1.5.3.5 : Coenzyme A	4.7 : Pantothenate and coenzyme A ;	2.1
VC0275	purD		Phosphoribosylamine--glycine ligase	e : enzyme	1 : Unknown	1.5.2.1 : Purine biosynthesis ;	2.3 : Purine ribonucleotide biosynthesis ;	2.83
VC0276	purH		Bifunctional purine biosynthesis protein purH [Includes: Phosphoribosylaminoimidazolecarboxamide formyltransferase ; IMP cyclohydrolase]	e : enzyme	2 : Cytoplasmic	1.5.2.1 : Purine biosynthesis ;	2.3 : Purine ribonucleotide biosynthesis ;	3.32
VC0285	eda		KHG/KDPG aldolase [Includes: 4-hydroxy-2-oxoglutarate aldolase ; 2-dehydro-3-deoxy-phosphogluconate aldolase]	e : enzyme	2 : Cytoplasmic	1.3.9 : Entner-Doudoroff pathway ; 1.7.21 : Glyoxylate degradation	6.6 : Entner-Doudoroff; 6.11 : Sugars	2
VC0306	trxA		Thioredoxin-1	c : carrier	2 : Cytoplasmic	1.6.15.2 : Thioredoxin, glutaredoxin ;	6.5 : Electron transport ;	3.22
VC0312	fre		NAD(P)H-flavin reductase	e : enzyme	2 : Cytoplasmic	1.4.3 : Electron carrier ;	6.5 : Electron transport ;	2.15
VC0320	coaA		Pantothenate kinase	e : enzyme	2 : Cytoplasmic	1.5.3.5 : Coenzyme A	4.7 : Pantothenate and coenzyme A ;	3.8
VC0331	nudC		NADH pyrophosphatase	e : enzyme	1 : Unknown	1.7.45 : Pyridine nucleotide cycling ;	4.12 : Pyridine nucleotides ;	3.19
VC0332	hemE		Uroporphyrinogen decarboxylase	e : enzyme	1 : Unknown	1.5.3.12 : Heme, porphyrin ;	4.3 : Heme, porphyrin, and cobalamin ;	3.95
VC0395	gtaB		UTP--glucose-1-phosphate uridylyltransferase	e : enzyme	2 : Cytoplasmic	Glycogenogenesis	Glycogenogenesis	3.86
VC0434	ispB		Octaprenyl-diphosphate synthase	e : enzyme	2 : Cytoplasmic	1.5.3.11 : Menaquinone (MK), ubiquinone (Q) ;		4.6
VC0454	glsA		Thermolabile glutaminase	e : enzyme	1 : Unknown	Glutamine metabolic process	Glutamine metabolic process	2.47
VC0472	metK		S-adenosylmethionine synthetase	e : enzyme	2 : Cytoplasmic	Cysteine and methionine metabolism; Biosynthesis of secondary metabolites	Cysteine and methionine metabolism; Biosynthesis of secondary metabolites	2.49
VC0487	glmS		Glucosamine--fructose-6-phosphate aminotransferase [isomerizing]	e : enzyme	2 : Cytoplasmic	Glutamate metabolism; aminosugars metabolism	Glutamate metabolism; aminosugars metabolism	3.09
VC0522			putative 3-oxoadipate enol-lactonase	pe : putative enzyme	1 : Unknown	Benzoate degradation	Benzoate degradation	2.02
VC0524	folB		Dihydroneopterin aldolase	e : enzyme	2 : Cytoplasmic	Folate biosynthesis	4.2 : Folic acid ;	2.74
VC0525			putative 7,8-dihydro-6-hydroxymethylpterin-pyrophosphokinase FolK	pe : putative enzyme	1 : Unknown	Folate biosynthesis	4.2 : Folic acid ;	2.05
VC0547	lysC		aspartate kinase	e : enzyme	2 : Cytoplasmic	1.5.1.7 : Lysine, diaminopimelate ; 1.5.1.8 : Threonine ; 1.5.1.9 : Methionine ;	1.2 : Aspartate family	2
VC0585	hpt		Hypoxanthine phosphoribosyltransferase	e : enzyme	2 : Cytoplasmic	Purine salvage pathway	Purine salvage pathway	4.4
VC0592	panB		3-methyl-2-oxobutanoate hydroxymethyltransferase	e : enzyme	1 : Unknown	Pantothenate and coa biosynthesis	Pantothenate and coa biosynthesis	2.28
VC0593	folK		2-amino-4-hydroxy-6-hydroxymethyldihydropteridine pyrophosphokinase	e : enzyme	1 : Unknown	Folate biosynthesis	4.2 : Folic acid ;	2.27
VC0626	hemL	gsa, popC	Glutamate-1-semialdehyde 2,1-aminomutase	e : enzyme	2 : Cytoplasmic	1.5.3.12 : Heme, porphyrin ;	4.3 : Heme, porphyrin, and cobalamin ;	4.8
VC0685	ispH	lytB, yaaE	4-hydroxy-3-methylbut-2-enyl diphosphate reductase	e : enzyme	2 : Cytoplasmic	1.5.3.11 : Menaquinone (MK), ubiquinone (Q) ; 1.5.3.19 : Isoprenoid biosynthesis ; 3.1.4 : Regulation level unknown ; 5.6.4 : Drug resistance/sensitivity ;	4 : Biosynthesis of cofactors, prosthetic groups, and carriers ; 12 : Regulatory functions ; 15.8 : Toxin production and resistance ;	2.21
VC0716	fdx		Ferredoxin	c : carrier	2 : Cytoplasmic	1.4.3 : Electron carrier ; 5.5.7 : Fe aquisition ;	6.5 : Electron transport ;	4.3
VC0717			putative Peptidase U32	pe : putative enzyme	2 : Cytoplasmic	1.2.3 : Proteins/peptides/glycopeptides ; 2.3.6 : Turnover, degradation ;	11.4 : Degradation of proteins, peptides, and glycopeptides ;	6.8
VC0745	suhB		Inositol-1-monophosphatase	e : enzyme	2 : Cytoplasmic	Phosphophatidylinositol [PI] signaling pathway		8.1
VC0748	iscS	csdB, yfhO, nifS, yzzO	Cysteine desulfurase	e : enzyme	2 : Cytoplasmic	1.5.1.25 : Alanine biosynthesis III ; 2.3.3 : Posttranslational modification ;	1.4 : Pyruvate family ; 11.2 : Protein modification and repair ;	6.18
VC0750	iscA		Iron-binding protein iscA	f : factor	2 : Cytoplasmic	1.7.19 : Incorporation of metal ions ; 2.3.4 : Chaperoning, folding ;	11.3 : Protein folding and stabilization ;	2.95
VC0767	guaB		inositol-5-monophosphate dehydrogenase	e : enzyme	2 : Cytoplasmic	1.5.2.1 : Purine biosynthesis ;		7.79
VC0768	guaA		GMP synthase [glutamine-hydrolyzing]	e : enzyme	2 : Cytoplasmic	1.5.2.1 : Purine biosynthesis ;	2.3 : Purine ribonucleotide biosynthesis ;	5.13
VC0786	dadA		D-amino acid dehydrogenase small subunit	e : enzyme	1 : Unknown	1.1.3.1 : L-alanine degradation ;	6.2 : Amino acids and amines ;	4.4
VC0788			putative Dopa 4,5-dioxygenase	pe : putative enzyme	1 : Unknown	betalain biosynthesis.		2.1
VC0804	fdxA		Ferredoxin 1	c : carrier	2 : Cytoplasmic	1.4.3 : Electron carrier ;	6 : Energy metabolism ;	5.78
VC0806			putative NAD(FAD)-utilizing dehydrogenase, sll0175 homolog	pe : putative enzyme	2 : Cytoplasmic			5.1
VC0819	aldA		Aldehyde dehydrogenase	e : enzyme	2 : Cytoplasmic	1.7.23 : Methylglyoxal metabolism ;	6 : Energy metabolism ;	2.8
VC0824	tpx		Thiol peroxidase	e : enzyme	1 : Unknown	5.6.2 : Detoxification (xenobiotic metabolism) ;		3.1
VC0894	thiI		Thiamine biosynthesis protein thiI	e : enzyme	2 : Cytoplasmic	1.5.3.8 : Thiamine (Vitamin B1)	4.11 : Thiamine ;	7.8
VC0941	glyA		serine hydroxymethyltransferase	e : enzyme	2 : Cytoplasmic	1.5.1.10 : Glycine ; 1.5.1.11 : Serine ; 1.7.17 : Formyl-tetrahydrofolate biosynthesis ;	1.5 : Serine family ; 4.2 : Folic acid ;	2.38
VC0963	ubiF		2-octaprenyl-3-methyl-6-methoxy-1,4-benzoquinol hydroxylase	e : enzyme	1 : Unknown	1.5.3.11 : Menaquinone (MK), ubiquinone (Q) ;	4.5 : Menaquinone and ubiquinone ;	2.76
VC0968	cysK		cysteine synthase A	e : enzyme	2 : Cytoplasmic	1.5.1.12 : Cysteine	1.5 : Serine family	3.3
VC0986	adk	dnaW, plsA	adenylate kinase	e : enzyme	2 : Cytoplasmic	1.5.2.1 : Purine biosynthesis ;	2.3 : Purine ribonucleotide biosynthesis ;	2.16
VC1010	gloA		lactoylglutathione lyase	e : enzyme	1 : Unknown	1.7.23 : Methylglyoxal metabolism ;	6 : Energy metabolism ;	2.1
VC1038	udk		Uridine kinase	e : enzyme	2 : Cytoplasmic	1.7.33.4 : Salvage pathways of pyrimidine ribonucleotides ;	2.2 : Nucleotide and nucleoside interconversions ;	3.38
VC1040	btuR	cobA	Cob(I)yrinic acid a,c-diamide adenosyltransferase	e : enzyme	2 : Cytoplasmic	1.5.3.13 : Cobalamin (Vitamin B12) ;	4.3 : Heme, porphyrin, and cobalamin ;	2.8
VC1046	fadI		3-ketoacyl-CoA thiolase	e : enzyme	2 : Cytoplasmic	Poly beta-hydroxybutyric acid synthesis or steroid biogenesis.	Poly beta-hydroxybutyric acid synthesis or steroid biogenesis.	2.76
VC1047	fadJ		Fatty acid oxidation complex subunit alpha [Includes: Enoyl-CoA hydratase/3-hydroxybutyryl-CoA epimerase ; 3-hydroxyacyl-CoA dehydrogenase]	e : enzyme	2 : Cytoplasmic	Poly beta-hydroxybutyric acid synthesis or steroid biogenesis.	Poly beta-hydroxybutyric acid synthesis or steroid biogenesis.	2
VC1057			putative Fe-S-cluster oxidoreductase	pe : putative enzyme	2 : Cytoplasmic			3.5
VC1059			putative oxoacyl-(acyl carrier protein) reductase	pe : putative enzyme	2 : Cytoplasmic			2.02
VC1114	bioC		biotin synthesis protein BioC	e : enzyme	2 : Cytoplasmic	4.1 : Biotin		2.4
VC1115	bioD		Dethiobiotin synthetase	e : enzyme	1 : Unknown	4.1 : Biotin		2.25
VC1126	purB		Adenylosuccinate lyase	e : enzyme	2 : Cytoplasmic	1.5.2.1 : Purine biosynthesis ;	2.3 : Purine ribonucleotide biosynthesis ;	4
VC1129	gsk		Inosine-guanosine kinase	e : enzyme	1 : Unknown	1.7.33.1 : Salvage pathways of adenine, hypoxanthine, and their nucleosides ;	2.2 : Nucleotide and nucleoside interconversions ;	5.7
VC1146	grxA	grx	glutaredoxin 1	c : carrier	2 : Cytoplasmic	1.4.3 : Electron carrier ; 1.6.15.2 : Thioredoxin, glutaredoxin ;	6.5 : Electron transport ;	5.67
VC1182	trxB		thioredoxin reductase	e : enzyme	1 : Unknown	1.6.15.2 : Thioredoxin, glutaredoxin ;	5 : Central intermediary metabolism ; 6.5 : Electron transport ;	2.88
VC1190			putative phosphoribosylaminoimidazole-succinocarboxamide synthase PurC	pe : putative enzyme	2 : Cytoplasmic	Purine metabolism	Purine metabolism	16.8
VC1226	tpm		Thiopurine S-methyltransferase	e : enzyme	2 : Cytoplasmic	1.5.2.1 : Purine biosynthesis	2.3 : Purine ribonucleotide biosynthesis ;	2.1
VC1237			putative Nicotinate-nucleotide--dimethylbenzimidazole phosphoribosyltransferase CobT	pe : putative enzyme	2 : Cytoplasmic	1.5.3.13 : Cobalamin (Vitamin B12)	4.3 : Heme, porphyrin, and cobalamin ;	3.49
VC1238			putative Cobalamin synthase CobS	pe : putative enzyme	5 : Inner membrane protein	1.5.3.13 : Cobalamin (Vitamin B12) ;	4.3 : Heme, porphyrin, and cobalamin ;	2.29
VC1239	cobP		Bifunctional adenosylcobalamin biosynthesis protein CobP	e : enzyme	1 : Unknown	1.5.3.13 : Cobalamin (Vitamin B12) ;	4.3 : Heme, porphyrin, and cobalamin ;	2.3
VC1254			putative Ferredoxin	pc :putative carrier	2 : Cytoplasmic	1.4.3 : Electron carrier ; 1.5.2.1 : Purine biosynthesis ; 1.7.15 : 2'-deoxyribonucleotide/ribonucleoside metabolism	6.5 : Electron transport ;2.1 : 2'-Deoxyribonucleotide metabolism ; 2.3 : Purine ribonucleotide biosynthesis	7.19
VC1255	nrdB	ftsB	Ribonucleoside-diphosphate reductase 1 subunit beta	e : enzyme	2 : Cytoplasmic	1.5.2.1 : Purine biosynthesis ; 1.7.15 : 2'-deoxyribonucleotide/ribonucleoside metabolism ; 2.1.1 : DNA replication	2.1 : 2'-Deoxyribonucleotide metabolism ; 2.3 : Purine ribonucleotide biosynthesis ; 8.1 : DNA replication, recombination, and repair ;	8.2
VC1256	nrdA	dnaF	ribonucleoside diphosphate reductase 1, alpha subunit	e : enzyme	2 : Cytoplasmic	1.5.2.1 : Purine biosynthesis ; 1.7.15 : 2'-deoxyribonucleotide/ribonucleoside metabolism ; 2.1.1 : DNA replication ;	2.1 : 2'-Deoxyribonucleotide metabolism ; 2.3 : Purine ribonucleotide biosynthesis ; 8.1 : DNA replication, recombination, and repair ;	11.66
VC1257	ubiG		3-demethylubiquinone-9 3-methyltransferase	e : enzyme	2 : Cytoplasmic	1.5.3.11 : Menaquinone (MK), ubiquinone (Q) ;	4.5 : Menaquinone and ubiquinone ;	2.51
VC1259			putative Rhodanese-related sulfurtransferase	pe : putative enzyme	2 : Cytoplasmic	1.8.2 : Sulfur metabolism	5.5 : Sulfur metabolism ;	2.5
VC1265			putative thiol oxidoreductase	pe : putative enzyme	1 : Unknown			2
VC1300	sdaA		L-serine dehydratase 1	e : enzyme	1 : Unknown	1.1.3.2 : L-serine degradation ; 1.7.8 : Gluconeogenesis ;	6.8 : Glycolysis/gluconeogenesis ;	2.1
VC1344	hpd		4-hydroxyphenylpyruvate dioxygenase	e : enzyme	2 : Cytoplasmic	1.1.3.15 : Phenylalanine, tyrosine degradation ;	6.2 : Amino acids and amines ;	2.18
VC1365			putative Organic radical activating enzyme (7-cyano-7-deazaguanosine (preQ0) biosynthesis protein QueE)	pe : putative enzyme	1 : Unknown			2.62
VC1414	mcar		Metallocarboxypeptidase	e : enzyme	1 : Unknown	2.3.6 : Turnover, degradation ;	11.4 : Degradation of proteins, peptides, and glycopeptides ;	2.1
VC1585	katB		Catalase	e : enzyme	2 : Cytoplasmic		oxidative response	2
VC1616			putative glutaredoxin	pc : putative carrier	1 : Unknown	1.4.3 : Electron carrier ; 1.6.15.2 : Thioredoxin, glutaredoxin ;	6.5 : Electron transport ;	5.9
VC1623	nspC		Carboxynorspermidine decarboxylase	e : enzyme	1 : Unknown	1.7.14.3 : Spermidine biosynthesis ; 5.12 : Biofilm production ;	5.4 : Polyamine biosynthesis ;	2.3
VC1624			Carboxynorspermidine dehydrogenase	e : enzyme	1 : Unknown	1.7.14.3 : Spermidine biosynthesis ; 5.12 : Biofilm production ;	5.4 : Polyamine biosynthesis ;	2.2
VC1625			diaminobutyrate--2-oxoglutarate aminotransferase fused with Diaminobutyrate decarboxylase (frame shift)	e : enzyme	1 : Unknown			5.1
VC1833	nadA	nicA	Quinolinate synthase A	e : enzyme	2 : Cytoplasmic	1.5.3.7 : Nicotinamide adenine dinucleotide (NAD) ;	4.12 : Pyridine nucleotides ;	2.11
VC1890	ndh		NADH dehydrogenase	e : enzyme	1 : Unknown	1.3.6 : Aerobic respiration ; 1.4.3 : Electron carrier ;	6.1 : Aerobic ; 6.5 : Electron transport ;	2.17
VC1905	ald		alanine dehydrogenase	e : enzyme	2 : Cytoplasmic	1.1.3.1 : L-alanine degradation ;	6.2 : Amino acids and amines ;	3.02
VC1911	pyrF		orotidine-5'-phosphate decarboxylase	e : enzyme	1 : Unknown	1.5.2.2 : Pyrimidine biosynthesis ;	2.4 : Pyrimidine ribonucleotide biosynthesis ;	2.11
VC1916	cmk	mssA, ycaG, ycaF	cytidylate kinase	e : enzyme	2 : Cytoplasmic	1.7.33.4 : Salvage pathways of pyrimidine ribonucleotides ;	2.2 : Nucleotide and nucleoside interconversions ;	2.44
VC1995	ansA		L-asparaginase I	e : enzyme	2 : Cytoplasmic	1.7.13 : Amino acid conversion ;	6.2 : Amino acids and amines ;	2.45
VC2044	grxD		Glutaredoxin-4	c : carrier	1 : Unknown	1.4.3 : Electron carrier ; 1.6.15.2 : Thioredoxin, glutaredoxin ;	6.5 : Electron transport ;	6.68
VC2093			Putative GTP cyclohydrolase 1 type 2, NIF3 family	pe : putative enzyme	2 : Cytoplasmic			2
VC2099	fldA		flavodoxin 1	c : carrier	2 : Cytoplasmic	1.4.1 : Electron donor ; 1.5.1.9 : Methionine ;	6.5 : Electron transport ;	2.65
VC2107	asd		Aspartate-semialdehyde dehydrogenase	e : enzyme	2 : Cytoplasmic	1.5.1.7 : Lysine, diaminopimelate ; 1.5.1.21 : Homoserine ;	1.2 : Aspartate family ;	2.41
VC2108	pdxB		erythronate-4-phosphate dehydrogenase	e : enzyme	2 : Cytoplasmic	1.5.3.6 : Pyridoxine (vitamin B6) ;	4.8 : Pyridoxine ;	3.5
VC2119			putative SmrA, DNA-nicking endonuclease, Smr domain	pe : putative enzyme	2 : Cytoplasmic			2.2
VC2163			putative TusA-related sulfurtransferase	pe : putative enzyme	2 : Cytoplasmic			2.8
VC2174	ushA		Protein UshA [Includes: UDP-sugar hydrolase ; 5'-nucleotidase]	e : enzyme	9 : Periplasmic	1.7.10 : Sugar nucleotide biosynthesis, conversions ;	6.11 : Sugars ;	3.5
VC2180	hemA	gtrA	glutamyl tRNA reductase	e : enzyme	2 : Cytoplasmic	1.5.3.12 : Heme, porphyrin ;	4.3 : Heme, porphyrin, and cobalamin ;	2.17
VC2182	ispE	IPK, ychB, ipk	4-diphosphocytidyl-2-C-methyl-D-erythritol kinase	e : enzyme	1 : Unknown	1.5.3.19 : Isoprenoid biosynthesis ;	4 : Biosynthesis of cofactors, prosthetic groups, and carriers ;	2.36
VC2183	prs		Ribose-phosphate pyrophosphokinase	e : enzyme	1 : Unknown	1.7.33 : Nucleotide and nucleoside conversions ;	2 : Purines, pyrimidines, nucleosides, and nucleotides ;	2.37
VC2222			putative SmrA, DNA-nicking endonuclease	pe : putative enzyme	2 : Cytoplasmic			2.12
VC2225	upp	uraP	uracil phosphoribosyltransferase	e : enzyme	2 : Cytoplasmic	1.7.33.4 : Salvage pathways of pyrimidine ribonucleotides ;	2.2 : Nucleotide and nucleoside interconversions ;	2.63
VC2226	purM	purG	Phosphoribosylformylglycinamidine cyclo-ligase	e : enzyme	1 : Unknown	1.5.2.1 : Purine biosynthesis ;	2.3 : Purine ribonucleotide biosynthesis ;	4.12
VC2227	purN		phosphoribosylglycinamide formyltransferase	e : enzyme	2 : Cytoplasmic	1.5.2.1 : Purine biosynthesis ;	2.3 : Purine ribonucleotide biosynthesis ;	2.16
VC2258	pyrH	smbA, umk	uridylate kinase	e : enzyme	2 : Cytoplasmic	1.5.2.2 : Pyrimidine biosynthesis ;	2.4 : Pyrimidine ribonucleotide biosynthesis ;	2.09
VC2266	thiL		Thiamine-monophosphate kinase	e : enzyme	1 : Unknown	1.5.3.8 : Thiamine (Vitamin B1) ;	4.11 : Thiamine ;	2.2
VC2268	ribE	ribH, ybaF, nusIII	6,7-dimethyl-8-ribityllumazine synthase	e : enzyme	1 : Unknown	1.5.3.9 : Riboflavin (Vitamin B2), FAD, FMN ;	4.9 : Riboflavin, FMN, and FAD ;	2.43
VC2274	proB	pro2, pro(2)	Glutamate 5-kinase	e : enzyme	2 : Cytoplasmic	1.5.1.4 : Proline ; 7.1 : Cytoplasm ;	1.3 : Glutamate family ;	2
VC2277	gpt	glyD, gpp, gxu	Xanthine phosphoribosyltransferase	e : enzyme	2 : Cytoplasmic	1.7.33.1 : Salvage pathways of adenine, hypoxanthine, and their nucleosides ; 1.7.33.2 : Salvage pathways of guanine, xanthine, and their nucleosides ;	2.2 : Nucleotide and nucleoside interconversions ;	3.05
VC2307			putative 2-dehydropantoate 2-reductase	pe : putative enzyme	1 : Unknown	1.5.3.23 : Pantothenate biosynthesis I ;	4.7 : Pantothenate and coenzyme A ;	4.7
VC2310			putative Sulfur acceptor protein SufE for iron-sulfur cluster assembly	pc : putative carrier	2 : Cytoplasmic	1.5.3 : Cofactor, small molecule carrier ; 1.8.2 : Sulfur metabolism ; 5.5.6 : Other stresses (mechanical, nutritional, oxidative) ;	4 : Biosynthesis of cofactors, prosthetic groups, and carriers ; 5.5 : Sulfur metabolism ; 15.10 : Adaptations to atypical conditions ;	3.9
VC2311			putative Molybdenum cofactor biosynthesis, MoeB	pf : putative factor	2 : Cytoplasmic	1.5.3.4 : Molybdenum (molybdopterin) ;	4.6 : Molybdopterin ;	4.09
VC2329			2,3,4,5-tetrahydropyridine-2,6-dicarboxylate N-succinyltransferase	e : enzyme	2 : Cytoplasmic	1.5.1.7 : Lysine, diaminopimelate ;	1 : Amino acid biosynthesis ;	4.23
VC2347	deoD	pup	Purine nucleoside phosphorylase deoD-type	e : enzyme	2 : Cytoplasmic	1.7.33.1 : Salvage pathways of adenine, hypoxanthine, and their nucleosides ; 1.7.33.2 : Salvage pathways of guanine, xanthine, and their nucleosides ;	2.2 : Nucleotide and nucleoside interconversions ;	2.58
VC2348	deoB	drm, thyR, tlr	phosphopentomutase	e : enzyme	2 : Cytoplasmic	1.1.5.6 : (deoxy)ribose phosphate degradation ; 1.7.33 : Nucleotide and nucleoside conversions ;	2.2 : Nucleotide and nucleoside interconversions ;	3.09
VC2349	deoA		Thymidine phosphorylase	e : enzyme	1 : Unknown			3.98
VC2350	deoC		Deoxyribose-phosphate aldolase	e : enzyme	2 : Cytoplasmic	1.1.5.6 : (deoxy)ribose phosphate degradation ; 1.7.33 : Nucleotide and nucleoside conversions ;	2.2 : Nucleotide and nucleoside interconversions ;	2
VC2389	carB	arg+ura, cap, pyrA	Carbamoyl-phosphate synthase large chain	e : enzyme	1 : Unknown	1.5.1.1 : Glutamate ; 1.5.1.3 : Arginine ; 1.5.2.2 : Pyrimidine biosynthesis ; 7.1 : Cytoplasm ;	1.3 : Glutamate family ; 2.4 : Pyrimidine ribonucleotide biosynthesis ;	2.1
VC2390	carA		Carbamoyl-phosphate synthase small chain	e : enzyme	2 : Cytoplasmic	1.5.1.1 : Glutamate ; 1.5.1.3 : Arginine ; 1.5.2.2 : Pyrimidine biosynthesis ;	1.3 : Glutamate family ; 2.4 : Pyrimidine ribonucleotide biosynthesis ;	4.14
VC2422	nadC		Nicotinate-nucleotide pyrophosphorylase [carboxylating]	e : enzyme	2 : Cytoplasmic	1.5.3.7 : Nicotinamide adenine dinucleotide (NAD) ;	4.12 : Pyridine nucleotides ;	2.9
VC2480	rpiA		Ribose-5-phosphate isomerase A	e : enzyme	2 : Cytoplasmic	1.1.1.22 : Ribose degradation ; 1.7.3 : Pentose phosphate shunt, non-oxidative branch ;	6.9 : Pentose phosphate pathway ; 6.11 : Sugars ;	4.85
VC2504	hprA		Glycerate dehydrogenase	e : enzyme	2 : Cytoplasmic	1.5.1.11 : Serine ; 1.7.21 : Glyoxylate degradation ; 1.7.25 : Glycolate metabolism	1.5 : Serine family ; 5.2 : One-carbon metabolism ;	2.1
VC2544	fbp	fdp	Fructose-1,6-bisphosphatase class 1	e : enzyme	2 : Cytoplasmic	1.7.8 : Gluconeogenesis ;	6.8 : Glycolysis/gluconeogenesis ;	2.44
VC2545	ppa		inorganic pyrophosphatase	e : enzyme	2 : Cytoplasmic	1.7.1 : Unassigned reversible reactions ; 1.8.1 : Phosphorous metabolism ;	5.3 : Phosphorus compounds ;	2.57
VC2559	cysN		sulfate adenylyltransferase, subunit 1	e : enzyme	2 : Cytoplasmic	1.8.2.1 : Sulfate assimilation	5.5 : Sulfur metabolism ;	2
VC2560	cysD		sulfate adenylyltransferase, subunit 2	e : enzyme	2 : Cytoplasmic	1.8.2.1 : Sulfate assimilation ;	5.5 : Sulfur metabolism ;	2.54
VC2602	purA	Ad4, adeK	adenylosuccinate synthetase	e : enzyme	2 : Cytoplasmic	1.5.2.1 : Purine biosynthesis ;	2.3 : Purine ribonucleotide biosynthesis ;	2
VC2618	argD	dapC, aruC	acetylornithine aminotransferase, succinylornithine transaminase, succinyldiaminopimelate transaminase	e : enzyme	2 : Cytoplasmic	1.5.1.3 : Arginine ; 1.5.1.7 : Lysine, diaminopimelate ; 1.5.1.22 : Ornithine ;	1.2 : Aspartate family ; 1.3 : Glutamate family ;	2.3
VC2619	trpG		Anthranilate synthase component II	e : enzyme	2 : Cytoplasmic	1.5.1.15 : Tryptophan ;	1.1 : Aromatic amino acid family ;	3.8
VC2624	gph		phosphoglycolate phosphatase	e : enzyme	2 : Cytoplasmic	1.1.1 : Carbohydrates/Carbon compounds ; 1.7.25 : Glycolate metabolism ;	6 : Energy metabolism ;	2.43
VC2625	rpe		ribulose-phosphate 3-epimerase	e : enzyme	2 : Cytoplasmic	Pentose phosphate pathway, pentose and glucuronate interconversions	Pentose phosphate pathway, pentose and glucuronate interconversions	3.87
VC2628	aroB		3-dehydroquinate synthase	e : enzyme	2 : Cytoplasmic	1.5.1.20 : Chorismate ;	1.1 : Aromatic amino acid family ;	2
VC2629	aroK		shikimate kinase I	e : enzyme	2 : Cytoplasmic	1.5.1.20 : Chorismate ;	1.1 : Aromatic amino acid family ;	5.8
VC2651	gpsA		Glycerol-3-phosphate dehydrogenase [NAD(P)+]	e : enzyme	1 : Unknown	1.6.1.2 : Phospholipid biosynthesis I ; 1.7.6 : Glycerol metabolism ; 1.8.1 : Phosphorous metabolism ;	Fatty acid and phospholipid Biosynthesis 5.3 : Phosphorus compounds ; 6 : Energy metabolism ;	2.1
VC2670	tpiA	tpi	triosephosphate isomerase	e : enzyme	1 : Unknown	1.3.1 : Glycolysis ;	6.8 : Glycolysis/gluconeogenesis ;	3.7
VC2681			malic enzyme oxidoreductase	e : enzyme	2 : Cytoplasmic	1 : Metabolism ;	6 : Energy metabolism ;	2.29
VC2683	metB		cystathionine gamma-synthase	e : enzyme	2 : Cytoplasmic	1.5.1.9 : Methionine ;	1 : Amino acid biosynthesis ;	2
VC2688	glpX		Fructose-1,6-bisphosphatase class 2	e : enzyme	2 : Cytoplasmic	1.7.8 : Gluconeogenesis ; 1.7.6 : Glycerol metabolism ;	6.8 : Glycolysis/gluconeogenesis ;	4.26
VC2700	pulA		pullulanase PulA (frame shift)	e : enzyme	1 : Unknown			2
VC2708	gmk		Guanylate kinase	e : enzyme	2 : Cytoplasmic	Purine metabolism	Purine metabolism	4.39
VC2718	bioH		Carboxylesterase bioH	e : enzyme	2 : Cytoplasmic	4.1 : Biotin		3.36
VC2720	nfuA	yhgI, gntY	Fe/S biogenesis protein nfuA	f : factor	2 : Cytoplasmic	1.7.19 : Incorporation of metal ions ; 1.8.2 : Sulfur metabolism	5.5 : Sulfur metabolism ;	2
VC2721	nudE		ADP compounds hydrolase nudE	e : enzyme	2 : Cytoplasmic	Purine metabolism	Purine metabolism	2.56
VC2751	add		adenosine deaminase	e : enzyme	2 : Cytoplasmic	1.7.33.1 : Salvage pathways of adenine, hypoxanthine, and their nucleosides ;	2.2 : Nucleotide and nucleoside interconversions ;	2.06
VC2755	hemG		Protoporphyrinogen IX dehydrogenase [menaquinone]	e : enzyme	1 : Unknown	1.5.3.12 : Heme, porphyrin ;	4.3 : Heme, porphyrin, and cobalamin ;	2.2
VC2758	fadB	oldB	Fatty acid oxidation complex subunit alpha [Includes: Enoyl-CoA hydratase/Delta(3)-cis-Delta(2)-trans-enoyl-CoA isomerase/3-hydroxybutyryl-CoA epimerase ; 3-hydroxyacyl-CoA dehydrogenase]	e : enzyme	2 : Cytoplasmic	1.1.2.6 : Aerobic fatty acid oxidation pathway ;	3.2 : Degradation ;	5.2
VC2759	fadA	oldA	3-ketoacyl-CoA thiolase	e : enzyme	2 : Cytoplasmic	1.1.2.6 : Aerobic fatty acid oxidation pathway ;	3.2 : Degradation ;	2.83
VCA0007			putative 3-hydroxyisobutyrate dehydrogenase	pe : putative enzyme	1 : Unknown			2.4
VCA0013	malP	blu, malA	maltodextrin phosphorylase	e : enzyme	1 : Unknown	1.2.4 : Polysaccharides ;	6.14 : Biosynthesis and degradation of polysaccharides ;	2.96
VCA0053	deoD	pup	Purine nucleoside phosphorylase deoD-type	e : enzyme	2 : Cytoplasmic	1.7.33.1 : Salvage pathways of adenine, hypoxanthine, and their nucleosides ; 1.7.33.2 : Salvage pathways of guanine, xanthine, and their nucleosides ;	2.2 : Nucleotide and nucleoside interconversions ;	2.87
VCA0102			putative 2-DEOXYGLUCOSE-6-PHOSPHATE PHOSPHATASE 2	pe : putative enzyme	1 : Unknown	Glucose metabolic process	Glucose metabolic process	2.55
VCA0207	nadE		NH(3)-dependent NAD(+) synthetase	e : enzyme	2 : Cytoplasmic	1.5.3.7 : Nicotinamide adenine dinucleotide (NAD) ;	4 : Biosynthesis of cofactors, prosthetic groups, and carriers ;	2.8
VCA0280	GDCST		Aminomethyltransferase fragment	e : enzyme	2 : Cytoplasmic	1.1.3.5 : Glycine cleavage ; 1.7.17 : Formyl-tetrahydrofolate biosynthesis	4.2 : Folic acid ; 6.2 : Amino acids and amines ;	2.1
VCA0490			putative Lipase, GDXG family	pe : putative enzyme	2 : Cytoplasmic			2.13
VCA0511	nrdD		anaerobic ribonucleoside-triphosphate reductase	e : enzyme	2 : Cytoplasmic	1.5.2.1 : Purine biosynthesis ; 1.7.15 : 2'-deoxyribonucleotide/ribonucleoside metabolism ;	2.1 : 2'-Deoxyribonucleotide metabolism ; 2.3 : Purine ribonucleotide biosynthesis ;	5.18
VCA0512	nrdG		Anaerobic ribonucleoside-triphosphate reductase-activating protein	e : enzyme	2 : Cytoplasmic	1.7.33 : Nucleotide and nucleoside conversions ; 2.3.3 : Posttranslational modification ; 3.1.3.3 : Inhibition / activation of enzymes ; 1.7.15 : 2'-deoxyribonucleotide/ribonucleoside metabolism ; 1.5.2.1 : Purine biosynthesis ;	2.1 : 2'-Deoxyribonucleotide metabolism ; 2.3 : Purine ribonucleotide biosynthesis ; 12.3 : Protein interactions ;	2.46
VCA0549			putative PhnA, Uncharacterized Zn-ribbon-containing protein involved in phosphonate metabolism	pcp : putative cell process	2 : Cytoplasmic	1 : Metabolism ;	5 : Central intermediary metabolism ;	2.29
VCA0614	fhs		Formate--tetrahydrofolate ligase	e : enzyme	2 : Cytoplasmic	1.7.17 : Formyl-tetrahydrofolate biosynthesis ;	5 : Central intermediary metabolism ;	2.41
VCA0616	folE		GTP cyclohydrolase 1	e : enzyme	2 : Cytoplasmic	Folate biosynthesis	4.2 : Folic acid ;	5.27
VCA0637	nfnB		Oxygen-insensitive NAD(P)H nitroreductase	e : enzyme	1 : Unknown	5.6.4 : Drug resistance/sensitivity ;	5 : Central intermediary metabolism ;	2.5
VC0702			putative inosine/xanthosine triphosphatase	pe : putative enzyme	1 : Unknown			2.5
VCA0752	trxC		Thioredoxin-2	c : carrier	2 : Cytoplasmic	1.6.15.2 : Thioredoxin, glutaredoxin ;	6.5 : Electron transport ;	2.3
VCA0827	phhB		Pterin-4-alpha-carbinolamine dehydratase	e : enzyme	1 : Unknown	1.5.3.20 : Tetrahydrobiopterin biosynthesis ;	4 : Biosynthesis of cofactors, prosthetic groups, and carriers ; 6.2 : Amino acids and amines ;	2.2
VCA0828	phhA		Phenylalanine-4-hydroxylase	e : enzyme	2 : Cytoplasmic	1.1.3.15 : Phenylalanine, tyrosine degradation ; 1.5.3.20 : Tetrahydrobiopterin biosynthesis ;	4 : Biosynthesis of cofactors, prosthetic groups, and carriers ; 6.2 : Amino acids and amines ;	2.89
VCA0840			putative deoxycytidylate deaminase	pe : putative enzyme	2 : Cytoplasmic	1.5.2 : Nucleotide ;	2 : Purines, pyrimidines, nucleosides, and nucleotides ;	2.39
VCA0843			putative glyceraldehyde-3-phosphate dehydrogenase	pe : putative enzyme	2 : Cytoplasmic	Glycolysis, gluconeogenesis		4.78
VCA0860			putative Periplasmic alpha-amylase malS	pe : putative enzyme	9 : Periplasmic	1.2.4.1 : Glycogen catabolism ; 2.3.6 : Turnover, degradation ; 7.2 : Periplasmic space ;	6.14 : Biosynthesis and degradation of polysaccharides ; 11.4 : Degradation of proteins, peptides, and glycopeptides ;	2.3
VCA0896	zwf		glucose-6-phosphate 1-dehydrogenase	e : enzyme	2 : Cytoplasmic	1.3.2 : Pentose phosphate shunt, oxidative branch ;	6.9 : Pentose phosphate pathway ;	3.07
VCA0897	pgl		6-phosphogluconolactonase	e : enzyme	1 : Unknown	1.3.2 : Pentose phosphate shunt, oxidative branch ;	6.9 : Pentose phosphate pathway ;	3.66
VCA0898	gnd		6-phosphogluconate dehydrogenase, decarboxylating	e : enzyme	2 : Cytoplasmic	1.3.2 : Pentose phosphate shunt, oxidative branch ;	6.9 : Pentose phosphate pathway ;	3.4
VCA0945	malE		Maltose-binding periplasmic protein	t : transporter	9 : Periplasmic	1.1.1 : Carbohydrates/Carbon compounds ; 2.3.4 : Chaperoning, folding ; 4.3.A.1.p : periplasmic binding component ; 4.S.113 : maltose ;	6 : Energy metabolism ; 7.3 : Carbohydrates, organic alcohols, and acids ; 11.3 : Protein folding and stabilization ;	2.39
VCA0946	malK	malB	Maltose/maltodextrin import ATP-binding protein malK	t : transporter	2 : Cytoplasmic	1.1.1 : Carbohydrates/Carbon compounds ; 4.3.A.1.a : ATP binding component ; 4.S.113 : maltose ; 4.S.114 : maltose/maltodextrin ;	6 : Energy metabolism ; 7.3 : Carbohydrates, organic alcohols, and acids ;	2.65
VCA0957			putative Malate synthase	pe : putative enzyme	2 : Cytoplasmic	1.7.2 : Glyoxylate bypass	6 : Energy metabolism ;	5.1
VCA0992			putative Glutaredoxin 2 GrxB family	pc : putative carrier	1 : Unknown	1.4.3 : Electron carrier ;	6.5 : Electron transport ;	4.4
VCA0993	nemA		N-ethylmaleimide reductase	e : enzyme	2 : Cytoplasmic	5.6.2 : Detoxification (xenobiotic metabolism)	5 : Central intermediary metabolism ; 15.5 : Detoxification	2.2
VCA1041			putative Phosphomannomutase	pe : putative enzyme	1 : Unknown	1.1.1 : Carbohydrates/Carbon compounds ;	6.11 : Sugars ;	2
VCA1063	speF		Ornithine decarboxylase, inducible	e : enzyme	2 : Cytoplasmic	1.7.14.1 : Putrescine biosynthesis I ;	5.4 : Polyamine biosynthesis ;	10.9
VCA1079	pdxH		pyridoxine 5'-phosphate oxidase	e : enzyme	1 : Unknown	1.5.3.6 : Pyridoxine (vitamin B6) ; 1.7.27 : Pyridoxal 5'-phosphate salvage ;	4.8 : Pyridoxine ;	2.36
INFORMATION TRANSFER
VC0003	mnmE	trmE, thdF	tRNA modification GTPase mnmE	e : enzyme	2 : Cytoplasmic	2.2.3 : RNA modification ; 5.6.2 : Detoxification (xenobiotic metabolism) ;	9.4 : RNA processing ; 10.3 : tRNA and rRNA base modification ; 15.5 : Detoxification ;	2.76
VC0007	rpmH		50S ribosomal protein L34	s : structure	2 : Cytoplasmic	2.3.2 : Translation ; 2.3.8 : Ribosomal proteins ; 6.6 : Ribosome ;	10.2 : Ribosomal proteins: synthesis and modification ; 10.4 : Translation factors ;	4.85
VC0020	glyS		Glycyl-tRNA synthetase beta subunit	e : enzyme	1 : Unknown	2.3.1 : Amino acid-activation ;	10.1 : tRNA aminoacylation ;	2.07
VC0021	glyQ		Glycyl-tRNA synthetase alpha subunit	e : enzyme	2 : Cytoplasmic	2.3.1 : Amino acid-activation ;	10.1 : tRNA aminoacylation ;	3.83
VC0034	dsbA		Thiol:disulfide interchange protein DsbA	e : enzyme	9 : Periplasmic	2.3.4 : Chaperoning, folding ;	11.3 : Protein folding and stabilization ;	2.25
VC0044	rsmB		Ribosomal RNA small subunit methyltransferase B	e : enzyme	2 : Cytoplasmic	2.2.3 : RNA modification ;	9.4 : RNA processing ; 10.3 : tRNA and rRNA base modification ;	2.01
VC0045	fmt		Methionyl-tRNA formyltransferase	e : enzyme	1 : Unknown	2.2.3 : RNA modification ;	9.4 : RNA processing ; 10.3 : tRNA and rRNA base modification ;	2.82
VC0046	def1		Peptide deformylase 1	e : enzyme	2 : Cytoplasmic	2.3.3 : Posttranslational modification ;	11.2 : Protein modification and repair ;	2.25
VC0054	rimN		Putative ribosome maturation factor rimN	pf : putative factor	1 : Unknown	2.2.3 : RNA modification ;	9.4 : RNA processing ;	2.58
VC0082	rmuC		DNA recombination protein rmuC	cp : cell process	1 : Unknown	2.1.3 : DNA recombination ;	8.1 : DNA replication, recombination, and repair ;	19.72
VC0103			putative Mg-dependent DNase, TatD type	pe : putative enzyme	2 : Cytoplasmic	1.2.2 : DNA ; 2.1.5 : DNA degradation		2.9
VC0111			putative GTPase_YsxC, ribosome biogenesis GTP-binding protein YsxC/EngB	pf : putative factor	1 : Unknown	2.3.8 : Ribosomal proteins ;	10.2 : Ribosomal proteins: synthesis and modification ;	3.6
VC0154	trmA		tRNA (uracil-5-)-methyltransferase	e : enzyme	2 : Cytoplasmic	2.2.3 : RNA modification ;	9.4 : RNA processing ; 10.3 : tRNA and rRNA base modification ;	6.5
VC0167	rep		ATP-dependent DNA helicase rep	e : enzyme	2 : Cytoplasmic	2.1.1 : DNA replication ;	8 : DNA metabolism ;	2.04
VC0190	uvrD		DNA helicase II	e : enzyme	2 : Cytoplasmic	2.1.1 : DNA replication ; 2.1.4 : DNA repair ; 5.8 : SOS response ;	8.1 : DNA replication, recombination, and repair ; 15.10 : Adaptations to atypical conditions ;	9.1
VC0194	ggt		Gamma-glutamyl aminopeptidase	e : enzyme	9 : Periplasmic	2.3.6 : Turnover, degradation ;	11.4 : Degradation of proteins, peptides, and glycopeptides ;	2.07
VC0196	recQ		ATP-dependent DNA helicase recQ	e : enzyme	2 : Cytoplasmic	2.1.1 : DNA replication ; 2.1.3 : DNA recombination ; 2.1.4 : DNA repair ;	8 : DNA metabolism ;	2.38
VC0218	rpmB		50S ribosomal protein L28	s : structure	2 : Cytoplasmic	2.3.2 : Translation ; 2.3.8 : Ribosomal proteins ; 6.6 : Ribosome ;	10.2 : Ribosomal proteins: synthesis and modification ; 10.4 : Translation factors ;	5.76
VC0219	rpmG		50S ribosomal protein L33	s : structure	2 : Cytoplasmic	2 : Information transfer ; 2.3.2 : Translation ; 2.3.8 : Ribosomal proteins ; 6.6 : Ribosome ;	10.2 : Ribosomal proteins: synthesis and modification ; 10.4 : Translation factors ;	6.74
VC0291	dusB		tRNA-dihydrouridine synthase B	e : enzyme	2 : Cytoplasmic	2.2.3 : RNA modification ; 2.2.5 : tRNA ;	9.4 : RNA processing ; 10.3 : tRNA and rRNA base modification ;	4
VC0293	prmA		Ribosomal protein L11 methyltransferase	e : enzyme	2 : Cytoplasmic	2.3.3 : Posttranslational modification ; 2.3.8 : Ribosomal proteins ; 6.6 : Ribosome ;	10.2 : Ribosomal proteins: synthesis and modification ;	7.5
VC0321	tufA		Elongation factor Tu-A	f : factor	2 : Cytoplasmic	2.3.2 : Translation ; 5.5.3 : Starvation response ;	10.4 : Translation factors ; 15.10 : Adaptations to atypical conditions ;	2.8
VC0323	nusG		Transcription antitermination protein nusG	f : factor	2 : Cytoplasmic	2.2.2 : Transcription related ;	9 : Transcription ;	3.24
VC0324	rplK		50S ribosomal protein L11	s : structure	2 : Cytoplasmic	2.3.2 : Translation ; 2.3.8 : Ribosomal proteins ; 6.6 : Ribosome ;	10.2 : Ribosomal proteins: synthesis and modification ; 10.4 : Translation factors ;	4.36
VC0325	rplA		50S ribosomal protein L1	s : structure	2 : Cytoplasmic	2.3.2 : Translation ; 2.3.8 : Ribosomal proteins ; 3.1.3.1 : Translation attenuation and efficiency ; 6.6 : Ribosome ;	10.2 : Ribosomal proteins: synthesis and modification ; 10.4 : Translation factors ;	3.76
VC0326	rplJ		50S ribosomal protein L10	s : structure	2 : Cytoplasmic	2.3.2 : Translation ; 2.3.8 : Ribosomal proteins ; 6.6 : Ribosome ;	10.2 : Ribosomal proteins: synthesis and modification ; 10.4 : Translation factors ;	4.17
VC0327	rplL		50S ribosomal protein L7/L12	s : structure	2 : Cytoplasmic	2.3.2 : Translation ; 2.3.8 : Ribosomal proteins ; 6.6 : Ribosome ;	10.2 : Ribosomal proteins: synthesis and modification ; 10.4 : Translation factors ;	3.8
VC0340			Putative ribosome biogenesis GTPase rsgA	pe : putative enzyme	2 : Cytoplasmic	2.3.8 : Ribosomal proteins	10.2 : Ribosomal proteins: synthesis and modification ; 10.4 : Translation factors ;	2.3
VC0359	rpsL	asuB, strA	30S ribosomal subunit protein S12	s : structure	2 : Cytoplasmic	2.3.2 : Translation ; 2.3.8 : Ribosomal proteins ; 6.6 : Ribosome ;	10.2 : Ribosomal proteins: synthesis and modification ; 10.4 : Translation factors ;	2.79
VC0360	rpsG	K12	30S ribosomal subunit protein S7	s : structure	2 : Cytoplasmic	2.3.2 : Translation ; 2.3.8 : Ribosomal proteins ; 6.6 : Ribosome ;	10.2 : Ribosomal proteins: synthesis and modification ; 10.4 : Translation factors ;	2.71
VC0361	fusA		Elongation factor G	f : factor	2 : Cytoplasmic	2.3.2 : Translation ;	10.4 : Translation factors ;	2.41
VC0362	tufA		Elongation factor Tu 1	f : factor	2 : Cytoplasmic	2.3.2 : Translation ; 5.5.3 : Starvation response ;	10.4 : Translation factors ; 15.10 : Adaptations to atypical conditions ;	2.8
VC0366	rpsF	sdgH	30S ribosomal subunit protein S6	s : structure	2 : Cytoplasmic	2.3.2 : Translation ; 2.3.8 : Ribosomal proteins ; 6.6 : Ribosome ;	10.2 : Ribosomal proteins: synthesis and modification ; 10.4 : Translation factors ;	6.15
VC0367	priB		Primosomal replication protein N	f : factor	1 : Unknown	2.1.1 : DNA replication ;	8.1 : DNA replication, recombination, and repair ;	4.54
VC0368	rpsR		30S ribosomal subunit protein S18	s : structure	2 : Cytoplasmic	2.3.2 : Translation ; 2.3.8 : Ribosomal proteins ; 6.6 : Ribosome ;	10.2 : Ribosomal proteins: synthesis and modification ; 10.4 : Translation factors ;	4.57
VC0369	rplI		50S ribosomal subunit protein L9	s : structure	2 : Cytoplasmic	2.3.2 : Translation ; 2.3.8 : Ribosomal proteins ; 6.6 : Ribosome ;	10.2 : Ribosomal proteins: synthesis and modification ; 10.4 : Translation factors ;	4.71
VC0379	dusA		tRNA-dihydrouridine synthase A	e : enzyme	2 : Cytoplasmic	2.2.5 : tRNA ;	10 : Protein synthesis ;	3
VC0394	uvrA		UvrABC system protein A	e : enzyme	2 : Cytoplasmic	2.1.4 : DNA repair ; 5.6.1 : Radiation ; 5.8 : SOS response ;	8.1 : DNA replication, recombination, and repair ; 15.10 : Adaptations to atypical conditions ;	9.9
VC0397	ssb	exrB, lexC	Single-stranded DNA-binding protein	cp : cell process	2 : Cytoplasmic	2.1.3 : DNA recombination ; 5.8 : SOS response ;	8.1 : DNA replication, recombination, and repair ; 15.10 : Adaptations to atypical conditions ;	4
VC0435	rplU		50S ribosomal subunit protein L21	s : structure	2 : Cytoplasmic	2.3.2 : Translation ; 2.3.8 : Ribosomal proteins ; 6.6 : Ribosome ;	10.2 : Ribosomal proteins: synthesis and modification ; 10.4 : Translation factors ;	9.52
VC0436	rpmA	rpz	50S ribosomal subunit protein L27	s : structure	2 : Cytoplasmic	2.3.2 : Translation ; 2.3.8 : Ribosomal proteins ; 6.6 : Ribosome ;	10.2 : Ribosomal proteins: synthesis and modification ; 10.4 : Translation factors ;	9.28
VC0437			putative Obg family GTPase CgtA	pcp : putative cell process	2 : Cytoplasmic	GTP-binding protein that associates with ribosomal subunits and appears to play a role in ribosomal RNA maturation.		6.63
VC0452	mutY		A/G-specific adenine glycosylase	e : enzyme	1 : Unknown	A:8-OG mispair Base-excision repair	Base-excision repair	2.28
VC0453	trmB		tRNA (guanine-N(7)-)-methyltransferase	e : enzyme	2 : Cytoplasmic	RNA (guanine-N7)-methylation		4
VC0520	rpsU		30S ribosomal subunit protein S21	s : structure	2 : Cytoplasmic	2.3.2 : Translation ; 2.3.8 : Ribosomal proteins ; 6.6 : Ribosome ;	10.2 : Ribosomal proteins: synthesis and modification ; 10.4 : Translation factors ;	4.24
VC0535	mutS		DNA mismatch repair protein mutS	cp : cell process	2 : Cytoplasmic	2.1.4 : DNA repair	8.1 : DNA replication, recombination, and repair ;	2
VC0543	recA		Protein recA	e : enzyme	2 : Cytoplasmic	2.1.3 : DNA recombination ; 2.1.4 : DNA repair ; 2.3.6 : Turnover, degradation ; 3.1.3.4 : Proteases, cleavage of compounds ; 5.8 : SOS response ;	8.1 : DNA replication, recombination, and repair ; 11.4 : Degradation of proteins, peptides, and glycopeptides ; 12.3 : Protein interactions ; 15.10 : Adaptations to atypical conditions ;	16.36
VC0545	alaS		Alanyl-tRNA synthetase	e : enzyme	2 : Cytoplasmic	Alanine and aspartate metabolism and aminoacyl-trna biosynthesis		2.58
VC0561	rpsP		30S ribosomal subunit protein S16	s : structure	2 : Cytoplasmic	2.3.2 : Translation ; 2.3.8 : Ribosomal proteins ; 6.6 : Ribosome ;	10.2 : Ribosomal proteins: synthesis and modification ; 10.4 : Translation factors ;	3.94
VC0562	rimM		Ribosome maturation factor rimM	f : factor	2 : Cytoplasmic	Maturation of SSU-rRNA		2.54
VC0563	trmD		tRNA (guanine-N(1)-)-methyltransferase	e : enzyme	2 : Cytoplasmic	RNA (guanine-N1)-methylation		3.12
VC0564	rplS		50S ribosomal subunit protein L19	s : structure	2 : Cytoplasmic	2.3.2 : Translation ; 2.3.8 : Ribosomal proteins ; 6.6 : Ribosome ;	10.2 : Ribosomal proteins: synthesis and modification ; 10.4 : Translation factors ;	3.72
VC0570	rplM		50S ribosomal subunit protein L13	s : structure	2 : Cytoplasmic	2.3.2 : Translation ; 2.3.8 : Ribosomal proteins ; 6.6 : Ribosome ;	10.2 : Ribosomal proteins: synthesis and modification ; 10.4 : Translation factors ;	4.74
VC0571	rpsI		30S ribosomal subunit protein S9	s : structure	2 : Cytoplasmic	2.3.2 : Translation ; 2.3.8 : Ribosomal proteins ; 6.6 : Ribosome ;	10.2 : Ribosomal proteins: synthesis and modification ; 10.4 : Translation factors ;	5.18
VC0594	pcnB		Poly(A) polymerase	e : enzyme	2 : Cytoplasmic	mRNA polyadenylation		2.24
VC0595	gluQ		Glutamyl-Q tRNA(Asp) synthetase	e : enzyme	1 : Unknown	tRNA aminoacylation		2.27
VC0623			putative Ribosomal RNA small subunit methyltransferase C	pe : putative enzyme	1 : Unknown	2.2.3 : RNA modification ; 2.2.6 : rRNA, stable RNA ;	9.4 : RNA processing ; 10.2 : Ribosomal proteins: synthesis and modification ; 10.3 : tRNA and rRNA base modification ;	3.5
VC0635	yhbY		RNA-binding protein yhbY	o : ORF of unknown function	1 : Unknown	Escherichia coli YhbY is associated with pre-50S ribosomal subunits, which implies a function in ribosome assembly.		2.02
VC0641	rimP		Ribosome maturation factor rimP	f : factor	2 : Cytoplasmic	2.3.4 : Chaperoning, folding ; 2.3.8 : Ribosomal proteins ;	10.2 : Ribosomal proteins: synthesis and modification ;	7.43
VC0642	nusA		Transcription elongation protein nusA	f : factor	2 : Cytoplasmic	2.2.2 : Transcription related ; 3.1.2 : Transcriptional level ; 5.5.2 : Temperature extremes ;	9 : Transcription ; 12.1 : DNA interactions ; 15.10 : Adaptations to atypical conditions ;	4.17
VC0643	infB	ssyG	translation initiation factor IF-2	f : factor	2 : Cytoplasmic	2.3.2 : Translation	10.4 : Translation factors ;	2
VC0644	rbfA		Ribosome-binding factor A	s : structure	2 : Cytoplasmic	2.2.3 : RNA modification ;	9.4 : RNA processing ; 10.3 : tRNA and rRNA base modification ;	3.28
VC0645	truB		tRNA pseudouridine synthase B	e : enzyme	2 : Cytoplasmic	2.2.3 : RNA modification ;	9.4 : RNA processing ; 10.3 : tRNA and rRNA base modification ;	3.1
VC0646	rpsO	secC	30S ribosomal protein S15	s : structure	2 : Cytoplasmic	2.3.2 : Translation ; 2.3.8 : Ribosomal proteins ; 6.6 : Ribosome ;	10.2 : Ribosomal proteins: synthesis and modification ; 10.4 : Translation factors ;	2.53
VC0659	prfC	tos, miaD	Peptide chain release factor 3	f : factor	2 : Cytoplasmic	2.3.2 : Translation	10.4 : Translation factors ;	2.1
VC0660	srmB	rbaB, rhlA	ATP-dependent RNA helicase srmB	e : enzyme	2 : Cytoplasmic	2.2.3 : RNA modification ; 6.6 : Ribosome ;	9.4 : RNA processing ; 10.2 : Ribosomal proteins: synthesis and modification ; 10.3 : tRNA and rRNA base modification ;	3.03
VC0679	rpsT	sup(s20), supS20	30S ribosomal subunit protein S20	s : structure	2 : Cytoplasmic	2.3.2 : Translation ; 2.3.8 : Ribosomal proteins ; 6.6 : Ribosome ;	10.2 : Ribosomal proteins: synthesis and modification ; 10.4 : Translation factors ;	5.21
VC0706	raiA		Ribosome-associated inhibitor A	f : factor	2 : Cytoplasmic	2.3.2 : Translation ; 3.1.3.1 : Translation attenuation and efficiency ; 6.6 : Ribosome ;	10.2 : Ribosomal proteins: synthesis and modification ; 10.4 : Translation factors ;	2.1
VC0718	rdgC		Recombination-associated protein rdgC	f : factor	1 : Unknown	2.1.3 : DNA recombination ;	8.1 : DNA replication, recombination, and repair ;	5.8
VC0739	queA	tsaA	S-adenosylmethionine:tRNA ribosyltransferase-isomerase	e : enzyme	2 : Cytoplasmic	2.2.3 : RNA modification ;	9.4 : RNA processing ; 10.3 : tRNA and rRNA base modification ;	6.1
VC0741	tgt		Queuine tRNA-ribosyltransferase	e : enzyme	2 : Cytoplasmic	2.2.3 : RNA modification ;	9.4 : RNA processing ; 10.3 : tRNA and rRNA base modification ;	2.02
VC0746	trmJ		tRNA (cytidine/uridine-2'-O-)-methyltransferase trmJ	e : enzyme	2 : Cytoplasmic	2.2.3 : RNA modification ; 2.2.5 : tRNA ;	10.3 : tRNA and rRNA base modification ;	2.85
VC0749	ISU		Iron sulfur cluster assembly protein 1	f : factor	1 : Unknown	2.3.4 : Chaperoning, folding ;	11.3 : Protein folding and stabilization ;	4.01
VC0751	hscB		Co-chaperone protein hscB	f : factor	1 : Unknown	2.3.4 : Chaperoning, folding ;	11.3 : Protein folding and stabilization ;	2.24
VC0752	hscA	hsc	Chaperone protein hscA	f : factor	2 : Cytoplasmic	2.3.4 : Chaperoning, folding ; 5.5.2 : Temperature extremes ;	11.3 : Protein folding and stabilization ; 15.10 : Adaptations to atypical conditions ;	2
VC0757	rlmN		Ribosomal RNA large subunit methyltransferase N	e : enzyme	2 : Cytoplasmic	2.2.3 : RNA modification ; 2.2.6 : rRNA, stable RNA ;	10.3 : tRNA and rRNA base modification ;	6.8
VC0803			putative rRNA methylase	pe : putative enzyme	2 : Cytoplasmic	2.2.3 : RNA modification ; 2.2.6 : rRNA, stable RNA ;	10.3 : tRNA and rRNA base modification ;	4.33
VC0811			putative nuclease-related domain (NERD) protein	o : ORF of unknown function	2 : Cytoplasmic			2.19
VC0850			putative RnfH family Ubiquitin	o : ORF of unknown function	2 : Cytoplasmic			2.79
VC0852	recN	radB	DNA repair protein recN	cp : cell process	2 : Cytoplasmic	2.1.3 : DNA recombination ; 2.1.4 : DNA repair ; 5.8 : SOS response ;	8.1 : DNA replication, recombination, and repair ; 15.10 : Adaptations to atypical conditions ;	47
VC0854	grpE		Protein grpE	f : factor	2 : Cytoplasmic	2.3.4 : Chaperoning, folding ; 5.5 : Adaptation to stress ;	11.3 : Protein folding and stabilization ; 15.10 : Adaptations to atypical conditions ;	2.16
VC0864	tadA		tRNA-specific adenosine deaminase	e : enzyme	2 : Cytoplasmic	2.2.3 : RNA modification ; 2.2.5 : tRNA	9.4 : RNA processing ; 10.3 : tRNA and rRNA base modification ;	2.1
VC0875	proS	drp, drpA	prolyl-tRNA synthetase	e : enzyme	2 : Cytoplasmic	2.3.1 : Amino acid-activation ;	10.1 : tRNA aminoacylation ;	3.96
VC0887			putative tRNA pseudouridine synthase C.	pe : putative enzyme	1 : Unknown	2.2.3 : RNA modification ;	9.4 : RNA processing ; 10.3 : tRNA and rRNA base modification ;	2.3
VC0888	truC		tRNA pseudouridine synthase C	e : enzyme	1 : Unknown	2.2.3 : RNA modification ;	9.4 : RNA processing ; 10.3 : tRNA and rRNA base modification ;	2.49
VC0898	xni		Uncharacterized exonuclease xni	e : enzyme	1 : Unknown			2.1
VC0902	queF		NADPH-dependent 7-cyano-7-deazaguanine reductase	e : enzyme	1 : Unknown	2.2.3 : RNA modification ; 2.2.5 : tRNA ;	9.4 : RNA processing ; 10.3 : tRNA and rRNA base modification ;	2.1
VC0943	lipA		Lipoyl synthase	e : enzyme	2 : Cytoplasmic	2.3.3 : Posttranslational modification		2.1
VC0944	lipB		Octanoyltransferase	e : enzyme	2 : Cytoplasmic	2.3.3 : Posttranslational modification		2.2
VC0962	miaB		(Dimethylallyl)adenosine tRNA methylthiotransferase miaB	e : enzyme	1 : Unknown	2.2.3 : RNA modification ;	9.4 : RNA processing ; 10.3 : tRNA and rRNA base modification ;	16.1
VC1036	metG		methionyl-tRNA synthetase	e : enzyme	2 : Cytoplasmic	2.2.3 : RNA modification ;	9.4 : RNA processing ; 10.3 : tRNA and rRNA base modification ;	2.1
VC1079			Putative translation factor/Telomere recombination (SUA5)	pf : putative factor	2 : Cytoplasmic	2.3.2 : Translation ;	10.4 : Translation factors ;	2.76
VC1105	dusC		tRNA-dihydrouridine synthase C	e : enzyme	2 : Cytoplasmic	2.2.5 : tRNA	9.4 : RNA processing ; 10 : Protein synthesis ;	2.4
VC1128	mnmA		tRNA-specific 2-thiouridylase mnmA	e : enzyme	2 : Cytoplasmic	2.2.3 : RNA modification ;	9.4 : RNA processing ; 10.3 : tRNA and rRNA base modification ;	3.33
VC1163	cmoB		tRNA (mo5U34)-methyltransferase	e : enzyme	2 : Cytoplasmic	2.2.3 : RNA modification ; 2.2.5 : tRNA ;	10.3 : tRNA and rRNA base modification ;	3.9
VC1164	cmoA		tRNA (cmo5U34)-methyltransferase	e : enzyme	2 : Cytoplasmic	2.2.3 : RNA modification ; 2.2.5 : tRNA ;	10.3 : tRNA and rRNA base modification ;	4.8
VC1166	aspS	tls	aspartyl-tRNA synthetase	e : enzyme	2 : Cytoplasmic	2.3.1 : Amino acid-activation ;	10.1 : tRNA aminoacylation ;	2.26
VC1191*	unfA		putative Superfamily II DNA and RNA helicase	pe : putative enzyme	2 : Cytoplasmic			32.7
VC1209			putative translation elongation factor P-like protein	pf : putative factor	2 : Cytoplasmic	2.3.2 : Translation ;	10.4 : Translation factors ;	3.15
VC1219	pheS	phe-act	phenylalanine tRNA synthetase, alpha subunit	e : enzyme	2 : Cytoplasmic	2.3.1 : Amino acid-activation ;	10.1 : tRNA aminoacylation ;	2.89
VC1354	rlmI		Ribosomal RNA large subunit methyltransferase	e : enzyme	2 : Cytoplasmic	2.2.3 : RNA modification ; 2.2.6 : rRNA, stable RNA	10.3 : tRNA and rRNA base modification ;	4
VC1356	tusE	yccK	Sulfurtransferase tusE	e : enzyme	2 : Cytoplasmic	2.2.3 : RNA modification ; 2.2.5 : tRNA	10.3 : tRNA and rRNA base modification ;	2.3
VC1432	ttcA		tRNA 2-thiocytidine biosynthesis protein ttcA	e : enzyme	2 : Cytoplasmic	2.2.3 : RNA modification ; 2.2.5 : tRNA ;	10.3 : tRNA and rRNA base modification ;	3.2
VC1453	rstB1		RstB phage-related integrase	e : enzyme	1 : Unknown	8.1.4 : Integration, recombination ;	17.2 : Prophage functions ;	25.7
VC1454	rstA1		RstA phage-related replication protein	h : extrachromosomal origin	1 : Unknown	8.1.2 : Replication ;	17.2 : Prophage functions ;	33.8
VC1462	rstB2		RstB phage-related integrase	e : enzyme	1 : Unknown	8.1.4 : Integration, recombination ;	17.2 : Prophage functions ;	28.21
VC1463	rstA2		RstA phage-related replication protein	h : extrachromosomal origin	1 : Unknown	8.1.2 : Replication ;	17.2 : Prophage functions ;	33.68
VC1488	rlmL		Ribosomal RNA large subunit methyltransferase L	e : enzyme	1 : Unknown	2.2.3 : RNA modification ; 2.2.6 : rRNA, stable RNA ;	10.3 : tRNA and rRNA base modification ;	2
VC1502	rsmF		Ribosomal RNA small subunit methyltransferase F	e : enzyme	2 : Cytoplasmic	2.2.3 : RNA modification ; 2.2.6 : rRNA, stable RNA ;	10.3 : tRNA and rRNA base modification ;	2.3
VC1635	rsuA		Ribosomal small subunit pseudouridine synthase A	e : enzyme	2 : Cytoplasmic	2.2.3 : RNA modification ; 6.6 : Ribosome ;	9.4 : RNA processing ; 10.2 : Ribosomal proteins: synthesis and modification ; 10.3 : tRNA and rRNA base modification ;	2.04
VC1640	rplY		50S ribosomal protein L25	s : structure	2 : Cytoplasmic	2.3.2 : Translation ; 2.3.8 : Ribosomal proteins ; 6.6 : Ribosome ;	10.2 : Ribosomal proteins: synthesis and modification ; 10.4 : Translation factors ;	3.24
VC1720			putative Chaperone protein torD	pf : putative factor	2 : Cytoplasmic	2.3.4 : Chaperoning, folding ; 7.1 : Cytoplasm ;	11.3 : Protein folding and stabilization ;	2.2
VC1737	infA	bypA1	translation initiation factor IF-1	f : factor	2 : Cytoplasmic	2.3.2 : Translation ;	10.4 : Translation factors ;	3.68
VC1845	ruvB		Holliday junction ATP-dependent DNA helicase ruvB	e : enzyme	2 : Cytoplasmic	2.1.3 : DNA recombination ; 2.1.4 : DNA repair ; 5.8 : SOS response ;	8.1 : DNA replication, recombination, and repair ; 15.10 : Adaptations to atypical conditions ;	4.1
VC1846	ruvA		Holliday junction ATP-dependent DNA helicase ruvA	e : enzyme	2 : Cytoplasmic	2.1.3 : DNA recombination ; 2.1.4 : DNA repair ; 5.8 : SOS response ;	8.1 : DNA replication, recombination, and repair ; 15.10 : Adaptations to atypical conditions ;	4.8
VC1848	cysS	syc	cysteinyl-tRNA synthetase	e : enzyme	2 : Cytoplasmic	2.3.1 : Amino acid-activation	10.1 : tRNA aminoacylation ;	2
VC1849	ppiB		peptidyl-prolyl cis-trans isomerase B (rotamase B)	e : enzyme	2 : Cytoplasmic	2.3.4 : Chaperoning, folding ;	11.3 : Protein folding and stabilization ;	2.91
VC1902	dsbB		Disulfide bond formation protein B	e : enzyme	5 : Inner membrane protein	2.3.4 : Chaperoning, folding;	11.3 : Protein folding and stabilization ;	2.2
VC1918			putative periplasmic folding chaperone	pf : putative factor	9 : Periplasmic	2.3.4 : Chaperoning, folding ; 7.2 : Periplasmic space ;	11.3 : Protein folding and stabilization ;	2.1
VC1923	tig		Trigger factor	f : factor	2 : Cytoplasmic	2.3.4 : Chaperoning, folding ;	11.3 : Protein folding and stabilization ;	2.79
VC2003	rlmA		Ribosomal RNA large subunit methyltransferase A	e : enzyme	2 : Cytoplasmic	2.2.3 : RNA modification ;	9.4 : RNA processing ; 10.3 : tRNA and rRNA base modification ;	3.3
VC2025	rpmF		50S ribosomal protein L32	s : structure	1 : Unknown	2.3.2 : Translation ; 2.3.8 : Ribosomal proteins ; 6.6 : Ribosome ;	10.2 : Ribosomal proteins: synthesis and modification ; 10.4 : Translation factors ;	2.59
VC2028	rluC		Ribosomal large subunit pseudouridine synthase C	e : enzyme	2 : Cytoplasmic	2.2.3 : RNA modification ;	9.4 : RNA processing ; 10.3 : tRNA and rRNA base modification ;	2.07
VC2042			putative Histone deacetylase/AcuC/AphA family protein	pe : putative enzyme	2 : Cytoplasmic			2.34
VC2043	topB		DNA topoisomerase 3	e : enzyme	2 : Cytoplasmic	2.1.1 : DNA replication ; 2.2.2 : Transcription related ; 3.1.1.1 : DNA bending, supercoiling, inversion ;	8.1 : DNA replication, recombination, and repair ; 9 : Transcription ; 12 : Regulatory functions ;	4.8
VC2074	argS	lov	arginyl-tRNA synthetase	e : enzyme	2 : Cytoplasmic	2.3.1 : Amino acid-activation ;	10.1 : tRNA aminoacylation ;	2.13
VC2096	seqA		Protein seqA	r : regulator	1 : Unknown	2.1.1 : DNA replication ; 3.1.2.3 : Repressor ;	8.1 : DNA replication, recombination, and repair ; 12.1 : DNA interactions ;	2.82
VC2113			putative EpmC, Elongation factor P hydroxylase	pe : putative enzyme	1 : Unknown			2.62
VC2118	prmB	yfcB	N5-glutamine methyltransferase	e : enzyme	2 : Cytoplasmic	2.3.2 : Translation ; 2.3.3 : Posttranslational modification ; 2.3.8 : Ribosomal proteins ;	10.4 : Translation factors ; 11.2 : Protein modification and repair ;	3.38
VC2184	pth	rap	peptidyl-tRNA hydrolase	e : enzyme	1 : Unknown	2.3.2 : Translation ;	10.3 : tRNA and rRNA base modification ;	4.3
VC2214	gltX		Glutamyl-tRNA synthetase	e : enzyme	2 : Cytoplasmic	2.3.1 : Amino acid-activation ;	10.1 : tRNA aminoacylation ;	5.49
VC2234	rnhA	cer, dasF, herA, rnh, sdrA, sin	ribonuclease HI	e : enzyme	1 : Unknown	1.2.1 : RNA ; 2.1.1 : DNA replication ; 2.2.4 : RNA degradation ;	8.1 : DNA replication, recombination, and repair ; 9.1 : Degradation of RNA ;	2.5
VC2257	frr		ribosome recycling factor	f : factor	2 : Cytoplasmic	2.3.2 : Translation ; 3.1.3.1 : Translation attenuation and efficiency ;	10.4 : Translation factors ;	2.12
VC2259	tsf		Elongation factor Ts	f : factor	2 : Cytoplasmic	2.3.2 : Translation ;	10.4 : Translation factors ;	2.96
VC2260	rpsB		30S ribosomal protein S2	s : structure	2 : Cytoplasmic	2.3.2 : Translation ; 2.3.8 : Ribosomal proteins ; 6.6 : Ribosome ;	10.2 : Ribosomal proteins: synthesis and modification ; 10.4 : Translation factors ;	2.94
VC2261	map		Methionine aminopeptidase	e : enzyme	2 : Cytoplasmic	2.3.3 : Posttranslational modification ;	11.2 : Protein modification and repair ;	4.16
VC2267	nusB	groNB, ssaD, ssyB	N utilization substance protein B	f : factor	1 : Unknown	2.2.2 : Transcription related ;	9 : Transcription ;	2.41
VC2287	dinB		DNA polymerase IV	e : enzyme	1 : Unknown	2.1.1 : DNA replication ;	8.1 : DNA replication, recombination, and repair ;	19.45
VC2342	fusA		Elongation factor G	f : factor	2 : Cytoplasmic	2.3.2 : Translation ;	10.4 : Translation factors ;	2.19
VC2385	ret		Reverse transcriptase	e : enzyme	1 : Unknown			2.1
VC2501	pepA	carP, xerB	Cytosol aminopeptidase	e : enzyme	2 : Cytoplasmic	1.2.3 : Proteins/peptides/glycopeptides ; 2.3.6 : Turnover, degradation	11.4 : Degradation of proteins, peptides, and glycopeptides ;	2.1
VC2503	valS	val-act	valyl-tRNA synthetase (Valine--tRNA ligase) (ValRS)	e : enzyme	2 : Cytoplasmic	2.3.1 : Amino acid-activation ;	10.1 : tRNA aminoacylation ;	2.27
VC2549	msrA		Peptide methionine sulfoxide reductase msrA	e : enzyme	1 : Unknown	2.3.3 : Posttranslational modification ;	11.2 : Protein modification and repair ;	2.3
VC2568	fklB		FKBP-type 22 kDa peptidyl-prolyl cis-trans isomerase	e : enzyme	7 : Outer membrane protein	2.3.4 : Chaperoning, folding	11.3 : Protein folding and stabilization ;	4.48
VC2570	rplQ		50S ribosomal subunit protein L17	s : structure	2 : Cytoplasmic	2.3.2 : Translation ; 2.3.8 : Ribosomal proteins ; 6.6 : Ribosome ;	10.2 : Ribosomal proteins: synthesis and modification ; 10.4 : Translation factors ;	3.09
VC2571	rpoA	phs, sez, pez	DNA-directed RNA polymerase subunit alpha	e : enzyme	2 : Cytoplasmic	2.2.2 : Transcription related ;	9 : Transcription ;	2.66
VC2572	rpsD	ramA, sud(2), sud2	30S ribosomal subunit protein S4	s : structure	2 : Cytoplasmic	2.3.2 : Translation ; 2.3.8 : Ribosomal proteins ; 6.6 : Ribosome ;	10.2 : Ribosomal proteins: synthesis and modification ; 10.4 : Translation factors ;	2.12
VC2573	rpsK		30S ribosomal subunit protein S11	s : structure	2 : Cytoplasmic	2.3.2 : Translation ; 2.3.8 : Ribosomal proteins ; 6.6 : Ribosome ;	10.2 : Ribosomal proteins: synthesis and modification ; 10.4 : Translation factors ;	2.6
VC2574	rpsM		30S ribosomal subunit protein S13	s : structure	2 : Cytoplasmic	2.3.2 : Translation ; 2.3.8 : Ribosomal proteins ; 6.6 : Ribosome ;	10.2 : Ribosomal proteins: synthesis and modification ; 10.4 : Translation factors ;	2.99
VC2575	rpmJ	secX	50S ribosomal subunit protein L36	s : structure	2 : Cytoplasmic	2.3.2 : Translation ; 2.3.8 : Ribosomal proteins ; 6.6 : Ribosome	10.2 : Ribosomal proteins: synthesis and modification ; 10.4 : Translation factors ;	2
VC2577	rplO		50S ribosomal subunit protein L15	s : structure	2 : Cytoplasmic	2.3.2 : Translation ; 2.3.8 : Ribosomal proteins ; 6.6 : Ribosome ;	10.2 : Ribosomal proteins: synthesis and modification ; 10.4 : Translation factors ;	2.34
VC2578	rpmD		50S ribosomal subunit protein L30	s : structure	2 : Cytoplasmic	2.3.2 : Translation ; 2.3.8 : Ribosomal proteins ; 6.6 : Ribosome ;	10.2 : Ribosomal proteins: synthesis and modification ; 10.4 : Translation factors ;	2.78
VC2579	rpsE	eps, spc, spcA	30S ribosomal subunit protein S5	s : structure	2 : Cytoplasmic	2.3.2 : Translation ; 2.3.8 : Ribosomal proteins ; 6.6 : Ribosome ;	10.2 : Ribosomal proteins: synthesis and modification ; 10.4 : Translation factors ;	3.22
VC2580	rplR		50S ribosomal subunit protein L18	s : structure	2 : Cytoplasmic	2.3.2 : Translation ; 2.3.8 : Ribosomal proteins ; 6.6 : Ribosome ;	10.2 : Ribosomal proteins: synthesis and modification ; 10.4 : Translation factors ;	3.33
VC2581	rplF		50S ribosomal subunit protein L6	s : structure	2 : Cytoplasmic	2.3.2 : Translation ; 2.3.8 : Ribosomal proteins ; 6.6 : Ribosome ;	10.2 : Ribosomal proteins: synthesis and modification ; 10.4 : Translation factors ;	3.1
VC2582	rpsH		30S ribosomal subunit protein S8	s : structure	2 : Cytoplasmic	2.3.2 : Translation ; 2.3.8 : Ribosomal proteins ; 3.1.3.1 : Translation attenuation and efficiency ; 6.6 : Ribosome ;	10.2 : Ribosomal proteins: synthesis and modification ; 10.4 : Translation factors ; 12 : Regulatory functions ;	3.28
VC2583	rpsN		30S ribosomal subunit protein S14	s : structure	2 : Cytoplasmic	2.3.2 : Translation ; 2.3.8 : Ribosomal proteins ; 6.6 : Ribosome ;	10.2 : Ribosomal proteins: synthesis and modification ; 10.4 : Translation factors ;	3.03
VC2584	rplE		50S ribosomal subunit protein L5	s : structure	2 : Cytoplasmic	2.3.2 : Translation ; 2.3.8 : Ribosomal proteins ; 6.6 : Ribosome ;	10.2 : Ribosomal proteins: synthesis and modification ; 10.4 : Translation factors ;	3.69
VC2585	rplX		50S ribosomal subunit protein L24	s : structure	2 : Cytoplasmic	2.3.2 : Translation ; 2.3.8 : Ribosomal proteins ; 6.6 : Ribosome ;	10.2 : Ribosomal proteins: synthesis and modification ; 10.4 : Translation factors ;	3.92
VC2586	rplN		50S ribosomal subunit protein L14	s : structure	2 : Cytoplasmic	2.3.2 : Translation ; 2.3.8 : Ribosomal proteins ; 6.6 : Ribosome ;	10.2 : Ribosomal proteins: synthesis and modification ; 10.4 : Translation factors ;	4.25
VC2587	rpsQ	neaA, nea	30S ribosomal subunit protein S17	s : structure	2 : Cytoplasmic	2.3.2 : Translation ; 2.3.8 : Ribosomal proteins ; 6.6 : Ribosome ;	10.2 : Ribosomal proteins: synthesis and modification ; 10.4 : Translation factors ;	3.22
VC2588	rpmC		50S ribosomal subunit protein L29	s : structure	2 : Cytoplasmic	2.3.2 : Translation ; 2.3.8 : Ribosomal proteins ; 6.6 : Ribosome ;	10.2 : Ribosomal proteins: synthesis and modification ; 10.4 : Translation factors ;	2.66
VC2589	rplP		50S ribosomal subunit protein L16	s : structure	2 : Cytoplasmic	2.3.2 : Translation ; 2.3.8 : Ribosomal proteins ; 6.6 : Ribosome ;	10.2 : Ribosomal proteins: synthesis and modification ; 10.4 : Translation factors ;	2.76
VC2590	rpsC		30S ribosomal subunit protein S3	s : structure	2 : Cytoplasmic	2.3.2 : Translation ; 2.3.8 : Ribosomal proteins ; 6.6 : Ribosome ;	10.2 : Ribosomal proteins: synthesis and modification ; 10.4 : Translation factors ;	2.79
VC2591	rplV	eryB	50S ribosomal subunit protein L22	s : structure	2 : Cytoplasmic	2.3.2 : Translation ; 2.3.8 : Ribosomal proteins ; 6.6 : Ribosome ;	10.2 : Ribosomal proteins: synthesis and modification ; 10.4 : Translation factors ;	3.13
VC2592	rpsS		30S ribosomal subunit protein S19	s : structure	2 : Cytoplasmic	2.3.2 : Translation ; 2.3.8 : Ribosomal proteins ; 6.6 : Ribosome ;	10.2 : Ribosomal proteins: synthesis and modification ; 10.4 : Translation factors ;	3.24
VC2593	rplB		50S ribosomal subunit protein L2	s : structure	2 : Cytoplasmic	2.3.2 : Translation ; 2.3.8 : Ribosomal proteins ; 6.6 : Ribosome ;	10.2 : Ribosomal proteins: synthesis and modification ; 10.4 : Translation factors ;	3.49
VC2594	rplW		50S ribosomal subunit protein L23	s : structure	2 : Cytoplasmic	2.3.2 : Translation ; 2.3.8 : Ribosomal proteins ; 6.6 : Ribosome ;	10.2 : Ribosomal proteins: synthesis and modification ; 10.4 : Translation factors ;	2.59
VC2595	rplD	eryA	50S ribosomal subunit protein L4	s : structure	2 : Cytoplasmic	2.3.2 : Translation ; 2.3.8 : Ribosomal proteins ; 3.1.2 : Transcriptional level ; 3.1.3.1 : Translation attenuation and efficiency ; 3.3.1 : Operon (regulation of one operon) ; 6.6 : Ribosome ;	10.2 : Ribosomal proteins: synthesis and modification ; 10.4 : Translation factors ; 12.1 : DNA interactions ;	3.39
VC2596	rplC		50S ribosomal subunit protein L3	s : structure	2 : Cytoplasmic	2.3.2 : Translation ; 2.3.8 : Ribosomal proteins ; 6.6 : Ribosome ;	10.2 : Ribosomal proteins: synthesis and modification ; 10.4 : Translation factors ;	3.59
VC2597	rpsJ	nusE	30S ribosomal subunit protein S10	s : structure	2 : Cytoplasmic	2.3.2 : Translation ; 2.3.8 : Ribosomal proteins ; 6.6 : Ribosome ;	10.2 : Ribosomal proteins: synthesis and modification ; 10.4 : Translation factors ;	4.34
VC2603	iaaA		Isoaspartyl peptidase	e : enzyme	1 : Unknown	2.3.6 : Turnover, degradation ;	11.4 : Degradation of proteins, peptides, and glycopeptides ;	3.09
VC2604	slyD		FKBP-type peptidyl-prolyl cis-trans isomerase slyD	e : enzyme	2 : Cytoplasmic	2.3.4 : Chaperoning, folding ;	11.3 : Protein folding and stabilization ;	2.77
VC2620	rimO		Ribosomal protein S12 methylthiotransferase RimO	e : enzyme	2 : Cytoplasmic	2.3.3 : Posttranslational modification ; 2.3.8 : Ribosomal proteins ;	10.2 : Ribosomal proteins: synthesis and modification ; 11.2 : Protein modification and repair ;	3.4
VC2623	trpS		Tryptophanyl-tRNA synthetase	e : enzyme	2 : Cytoplasmic	2.3.1 : Amino acid-activation ;	10.1 : tRNA aminoacylation ;	3.6
VC2660	efp		Elongation factor EF-P	f : factor	2 : Cytoplasmic	2.3.2 : Translation ;	10.4 : Translation factors ;	4.85
VC2664	groL	groEL,	60 kDa chaperonin	f : factor	2 : Cytoplasmic	2.3.4 : Chaperoning, folding ; 5.1 : Cell division ; 5.5 : Adaptation to stress ;	11.3 : Protein folding and stabilization ; 15.1 : Cell division ; 15.10 : Adaptations to atypical conditions ;	2.27
VC2665	groS	groES, TabB	10 kDa chaperonin	f : factor	2 : Cytoplasmic	2.3.4 : Chaperoning, folding ; 5.1 : Cell division ; 5.5 : Adaptation to stress ;	11.3 : Protein folding and stabilization ; 15.1 : Cell division ; 15.10 : Adaptations to atypical conditions ;	2.68
VC2679	rpmE		50S ribosomal subunit protein L31	s : structure	2 : Cytoplasmic	2.3.2 : Translation ; 2.3.8 : Ribosomal proteins ; 6.6 : Ribosome ;	10.2 : Ribosomal proteins: synthesis and modification ; 10.4 : Translation factors ;	6.97
VC2709	rpoZ	spoS	DNA-directed RNA polymerase subunit omega	e : enzyme	2 : Cytoplasmic	2.2.2 : Transcription related ;	9 : Transcription ;	4.33
VC2711	recG	spoV, radC	ATP-dependent DNA helicase recG	e : enzyme	1 : Unknown	2.1.1 : DNA replication ;	8 : DNA metabolism ;	4.1
VC2715	greB		Transcription elongation factor greB	f : factor	2 : Cytoplasmic	2.2.2 : Transcription related ; 3.1.2 : Transcriptional level ;	9 : Transcription ; 12.1 : DNA interactions ;	2.46
VC2736	hslO		33 kDa chaperonin	f : factor	2 : Cytoplasmic	2.3.4 : Chaperoning, folding ; 5.5.1 : Osmotic pressure ; 5.5.2 : Temperature extremes ;	11.3 : Protein folding and stabilization ; 15.10 : Adaptations to atypical conditions ;	2.6
VC2744	typA		GTP-binding protein typA/BipA	f : factor	2 : Cytoplasmic			2.39
VC2774	gidB	rsmG	Ribosomal RNA small subunit methyltransferase G	e : enzyme	2 : Cytoplasmic	2.2.3 : RNA modification ;	10.3 : tRNA and rRNA base modification ;	2.77
VC2775	gidA	mnmG	tRNA uridine 5-carboxymethylaminomethyl modification enzyme mnmG	e : enzyme	1 : Unknown	2.2.3 : RNA modification ;	10.3 : tRNA and rRNA base modification ;	6.9
VCA0010			putative ATPase involved in DNA repair	pe : putative enzyme	2 : Cytoplasmic	DNA repair		4
VCA0061			putative ATP dependent RNA helicase	pe : putative enzyme	1 : Unknown	2.2.3 : RNA modification ; 6.6 : Ribosome ;	9.4 : RNA processing ; 10.2 : Ribosomal proteins: synthesis and modification ; 10.3 : tRNA and rRNA base modification ;	2.2
VCA0095			putative ubiquitin-protein ligase	pe : putative enzyme	2 : Cytoplasmic			5.2
VCA0150	def2		Peptide deformylase 2	e : enzyme	1 : Unknown	2.3.3 : Posttranslational modification ;	11.2 : Protein modification and repair ;	3.03
VCA0185			putative Stalled ribosome alternative rescue factor ArfA	pf : putative factor	1 : Unknown			4.1
VCA0291	intIA		Site-specific recombinase IntIA	e : enzyme	2 : Cytoplasmic	2.1.3 : DNA recombination ; 8.1.4 : Integration, recombination ;	8.1 : DNA replication, recombination, and repair ;	14.4
VCA0550			putative Zn-dependent protease	pe : putative enzyme	5 : Inner membrane protein	2.3.6 : Turnover, degradation ; 7.3 : Inner membrane ;	11.4 : Degradation of proteins, peptides, and glycopeptides ;	2
VCA0819	groS	groES	10 kDa chaperonin	s : structure	2 : Cytoplasmic	2.3.4 : Chaperoning, folding ; 5.1 : Cell division ; 5.5 : Adaptation to stress ;	11.3 : Protein folding and stabilization ; 15.1 : Cell division ; 15.10 : Adaptations to atypical conditions ;	4.55
VCA0820	groL	groEL	60 kDa chaperonin	f : factor	2 : Cytoplasmic	2.3.4 : Chaperoning, folding ; 5.1 : Cell division ; 5.5 : Adaptation to stress ;	11.3 : Protein folding and stabilization ; 15.1 : Cell division ; 15.10 : Adaptations to atypical conditions ;	4
VCA0863	cef		CHO cell elongating factor	f : factor	10 : Secreted	2.3.2 : Translation ; 7.5 : Extracellular ;	10.4 : Translation factors ;	5.9
VIBCH10500			DNA primase (frame shift)	e : enzyme	2 : Cytoplasmic	2.1.1 : DNA replication ;	8.1 : DNA replication, recombination, and repair ;	3.6
VIBCH10639	prfB	supK	peptide chain release factor RF-2	f : factor	2 : Cytoplasmic	2.3.2 : Translation	10.4 : Translation factors ;	2.4
REGULATION
VC0071	asnC		Regulatory protein asnC	r : regulator	2 : Cytoplasmic	3 : Regulation		2.2
VC0092	lexA		LexA repressor	r : regulator	2 : Cytoplasmic	2.1.4 : DNA repair ; 2.2.2 : Transcription related ; 3.1.2.3 : Repressor ; 3.3.2 : Regulon (a network of operons encoding related functions) ; 5.8 : SOS response ;	8.1 : DNA replication, recombination, and repair ; 9 : Transcription ; 12.1 : DNA interactions ; 15.10 : Adaptations to atypical conditions ;	25.5
VC0114			putative Der GTPase activator (YihI)	pr : putative regulator	1 : Unknown	3 : Regulation ;		4.3
VC0150	rpoH		RNA polymerase sigma-32 factor	f : factor	2 : Cytoplasmic	2.2.2 : Transcription related ; 3.1.2.1 : Sigma factors, anti-sigmafactors ; 3.3.3 : Stimulon (ie. environmental stimulus) ; 5.5.2 : Temperature extremes ; 7.1 : Cytoplasm ;	12 : Regulatory functions ;	2.1
VC0177	vspR		7th pandemic regulator	r : regulator	2 : Cytoplasmic	3 : Regulation ; 5.13 : Virulence associated ; 7.1 : Cytoplasm ; under control of hfq and rpoH in Vibrio cholerae.	12 : Regulatory functions ;	2.21
VC0214	slmA		HTH-type protein slmA	r : regulator	1 : Unknown	3 : Regulation ;	12 : Regulatory functions ;	2.24
VC0290	fis		DNA-binding protein fis	r : regulator	1 : Unknown	2.1.1 : DNA replication ; 2.3.7 : Nucleoproteins, basic proteins ; 3.1.4 : Regulation level unknown ;	8.1 : DNA replication, recombination, and repair ; 8.4 : Chromosome-associated proteins ; 12 : Regulatory functions ;	5.4
VC0424*			putative RNase E inhibitor protein	pr : putative regulator	2 : Cytoplasmic			5.65
VC0486*			putative Transcriptional regulator of sugar metabolism	pr : putative regulator	1 : Unknown	3 : Regulation ;		3.4
VC0513			putative AraC family transcriptional regulator	pr : putative regulator	1 : Unknown	3 : Regulation ;		2.79
VC0515			putative signal transduction protein containing EAL and modified HD-GYP domains	pr : putative regulator	2 : Cytoplasmic	3 : Regulation ;		2.32
VC0544	recX		Regulatory protein recX	r : regulator	2 : Cytoplasmic	FUNCTION: Modulates recA activity.		11.4
VC0596	dksA		DnaK suppressor protein	r : regulator	2 : Cytoplasmic	3 : Regulation ;		3.45
VC0606	glnB		Nitrogen regulatory protein P-II	r : regulator	1.5.1.2 : Glutamine ; 1.8.3 : Nitrogen metabolism ; 2.2.2 : Transcription related ; 3.1.3.3 : Inhibition / activation of enzymes ;	1.3 : Glutamate family ; 5.7 : Nitrogen metabolism ; 9 : Transcription ; 12.3 : Protein interactions ;		6.75
VC0694			putative Autolysin sensor kinase YehU	pr : putative regulator	5 : Inner membrane protein	2.3.3 : Posttranslational modification ; 3.1.2.4.3 : Two-component regulatory systems (external signal) ; 7.3 : Inner membrane ; two component with yehT	11.2 : Protein modification and repair ; 12.3 : Protein interactions ; 13.1 : Two-component systems ;	2
VC0747	iscR		HTH-type transcriptional regulator iscR	r : regulator	1 : Unknown	3.1.2.3 : Repressor ; 3.3.1 : Operon (regulation of one operon) ; 5.5.6 : Other stresses (mechanical, nutritional, oxidative) ;	12 : Regulatory functions ; 15.10 : Adaptations to atypical conditions ;	5.73
VC0787			putative Transcriptional regulator, LysR family	pr : putative regulator	2 : Cytoplasmic	3.1.2 : Transcriptional level ;	12.1 : DNA interactions ;	2.8
VC0791			putative Sensor kinase CitA, DpiB	pr : putative regulator	5 : Inner membrane protein	1.3.5 : Fermentation ; 3.1.2.2 : Activator ; 3.1.2.4.3 : Two-component regulatory systems (external signal) ;	12 : Regulatory functions ; 13.1 : Two-component systems ;	3.2
VC0820	tagA		ToxR-activated gene A lipoprotein	lp : lipoprotein	1 : Unknown	3 : Regulation ;	12 : Regulatory functions ;	2.48
VC0838	tcpN	toxT	TCP pilus virulence regulatory protein	r : regulator	2 : Cytoplasmic	3 : Regulation ; 5.13 : Virulence associated ; 6.5 : Pilus ;	12 : Regulatory functions ; 14.1 : Surface structures ; 15.9 : Pathogenesis ;	3.05
VC0903	syd		Protein syd	r : regulator	2 : Cytoplasmic	3.1.3 : Posttranscriptional ;	12.3 : Protein interactions ;	2.8
VC0945			putative lipoate regulatory protein YbeD	pr : putative regulator	1 : Unknown	3 : Regulation ;	12 : Regulatory functions ;	9.3
VC1127	hflD		High frequency lysogenization protein hflD	r : regulator	2 : Cytoplasmic	3.1.3.4 : Proteases, cleavage of compounds ; 8.1.5 : Lysis ;	12 : Regulatory functions ;	3.3
VC1176	trpL		Trp operon leader peptide	r : regulator	1 : Unknown	1.5.1.15 : Tryptophan ; 3 : Regulation ;	1.1 : Aromatic amino acid family ; 12 : Regulatory functions ;	2.8
VC1208			putative dsDNA-mimic protein	pr : putative regulator	2 : Cytoplasmic	they function by occupying the DNA binding sites of DNA binding proteins to prevent these sites from being accessed by DNA. DNA mimic proteins control the activities of a variety of DNA binding proteins and are involved in a wide range of cellular mechanisms such as chromatin assembly, DNA repair, transcription regulation, and gene recombination.		2.01
VC1370*			putative Signal transduction histidine kinase domain, Methyl-accepting chemotaxis domain and GGDEF family protein	pr : putative regulator	5 : Inner membrane protein	3 : Regulation ;	12 : Regulatory functions ;	2.3
VC1678	pspA	cog	Phage shock protein A	r : regulator	2 : Cytoplasmic	2.2.2 : Transcription related ; 3.1.2.3 : Repressor ; 3.3.1 : Operon (regulation of one operon) ; 7.1 : Cytoplasm ; 8.1 : Prophage genes and phage related functions ;	9 : Transcription ; 12.1 : DNA interactions ; 17.2 : Prophage functions ;	2.1
VC1721	purR		HTH-type transcriptional repressor purR	r : regulator	2 : Cytoplasmic	1.5.2.1 : Purine biosynthesis ; 1.5.2.2 : Pyrimidine biosynthesis ; 1.7.14 : Polyamine biosynthesis ; 1.7.33 : Nucleotide and nucleoside conversions ; 3.1.2.3 : Repressor ; 3.3.2 : Regulon (a network of operons encoding related functions) ;	2.2 : Nucleotide and nucleoside interconversions ; 2.3 : Purine ribonucleotide biosynthesis ; 2.4 : Pyrimidine ribonucleotide biosynthesis ; 5.4 : Polyamine biosynthesis ; 12.1 : DNA interactions ;	2.14
VC1741			putative Transcription regulator, TetR-like	pr : putative regulator	1 : Unknown	3.1.2 : Transcriptional level ;	12 : Regulatory functions ;	2.84
VC1900	fadR	dec, ole, thdB, oleR	Fatty acid metabolism regulator protein	r : regulator	1 : Unknown	1.1.2 : Fatty acids (fatty acid oxidation) ; 2.2.2 : Transcription related ; 3.1.2 : Transcriptional level ; 3.3.2 : Regulon (a network of operons encoding related functions) ;	3 : Fatty acid and phospholipid metabolism ; 9 : Transcription ; 12.1 : DNA interactions ;	2.2
VC2177	sirB		Protein sirB2	r : regulator	5 : Inner membrane protein	3.1.2 : Transcriptional level ;	12 : Regulatory functions ;	2.33
VC2185	engD		GTP-dependent nucleic acid-binding protein engD	r : regulator	2 : Cytoplasmic	Ribosome-binding ATPase		3.3
VC2239	glnB		Nitrogen regulatory protein P-II 1	r : regulator	2 : Cytoplasmic	1.5.1.2 : Glutamine ; 1.8.3 : Nitrogen metabolism ; 2.2.2 : Transcription related ; 3.1.3.3 : Inhibition / activation of enzymes ;	1.3 : Glutamate family ; 5.7 : Nitrogen metabolism ; 9 : Transcription ; 12.3 : Protein interactions ;	2.79
VC2383			putative Transcriptional regulator, LysR family	pr : putative regulator	2 : Cytoplasmic	3.1.2 : Transcriptional level	12 : Regulatory functions ;	2.5
VC2666			putative transcriptional regulator ArsR family	pr : putative regulator	2 : Cytoplasmic	3.1.2 : Transcriptional level ;	12 : Regulatory functions ;	2.6
VC2672	rraA		Regulator of ribonuclease activity A	r : regulator	2 : Cytoplasmic	2.2.4 : RNA degradation ;	12 : Regulatory functions ;	2.14
VC2682	metJ		Met repressor	r : regulator	2 : Cytoplasmic	1.5.1.9 : Methionine ; 2.2.2 : Transcription related ; 3.1.2.3 : Repressor ; 3.3.1 : Operon (regulation of one operon) ;	1.2 : Aspartate family ; 9 : Transcription ; 12.1 : DNA interactions ;	2.33
VC2691			putative periplasmic repressor CpxP	pr : putative regulator	1 : Unknown			2.4
VC2692	cpxR		Transcriptional regulatory protein cpxR	r : regulator	2 : Cytoplasmic	1.2.3 : Proteins/peptides/glycopeptides ; 2.2.2 : Transcription related ; 3.1.2.2 : Activator ; 3.1.2.4.3 : Two-component regulatory systems (external signal) ; 5.6.2 : Detoxification (xenobiotic metabolism)	9 : Transcription ; 11.4 : Degradation of proteins, peptides, and glycopeptides ; 12.1 : DNA interactions ; 13.1 : Two-component systems ; 15.5 : Detoxification ;	2
VC2714	ompR	cry, envZ, ompB, kmt	Transcriptional regulatory protein ompR	r : regulator	2 : Cytoplasmic	2.2.2 : Transcription related ; 3.1.2.2 : Activator ; 3.1.2.3 : Repressor ; 3.1.2.4.3 : Two-component regulatory systems (external signal) ; 3.3.1 : Operon (regulation of one operon) ; 5.5.1 : Osmotic pressure ;	9 : Transcription ; 12.1 : DNA interactions ; 13.1 : Two-component systems ; 15.10 : Adaptations to atypical conditions ;	2.09
VC2748	glnL	GlnC, glnR, ntrB	Nitrogen regulation protein NR(II)	r : regulator	1 : Unknown	1.8.3 : Nitrogen metabolism ; 3.1.2.4.3 : Two-component regulatory systems (external signal) ; 3.1.3.2 : Covalent modification, demodification, maturation ;	5.7 : Nitrogen metabolism ; 11.2 : Protein modification and repair ; 12.3 : Protein interactions ; 13.1 : Two-component systems ;	2
VCA0006			putative Transcriptional regulator	pr : putative regulator	2 : Cytoplasmic			4.19
VCA0011	malT		HTH-type transcriptional regulator malT	r : regulator	1 : Unknown			2.14
VCA0094*			putative transcriptional regulator, HxlR family	pr : putative regulator	2 : Cytoplasmic	3.1.2 : Transcriptional level ;	12 : Regulatory functions ;	5.3
VCA0523	cqsA		CAI-1 autoinducer synthase	e : enzyme	2 : Cytoplasmic	3.1.2.4.4 : Quorum sensing	12 : Regulatory functions ;	2
VCA0635			putative Transcriptional regulator, LysR family	pr : putative regulator	2 : Cytoplasmic	3.1.2 : Transcriptional level	12 : Regulatory functions ;	2.2
VCA0684	uhpC		Regulatory protein uhpC	r : regulator	5 : Inner membrane protein	1.1.1 : Carbohydrates/Carbon compounds ; 3.1.2.4.3 : Two-component regulatory systems (external signal) ;	12 : Regulatory functions ;	3.4
VCA0922			putative AraC-type DNA-binding domain-containing protein	pr : putative regulator	2 : Cytoplasmic	3.1.2 : Transcriptional level ;	12 : Regulatory functions ;	3.7
VCA0933	cspG		Cold shock protein CspG	cp : cell process	2 : Cytoplasmic	3.1.2 : Transcriptional level ; 5.5.2 : Temperature extremes ;	12 : Regulatory functions ; 15.10 : Adaptations to atypical conditions ;	2.88
VCA0952	vpsT	csgD	LuxR family transcriptional regulator VpsT	r : regulator	2 : Cytoplasmic	3 : Regulation ; 3.1.2 : Transcriptional level ; 5.12 : Biofilm production ;	12 : Regulatory functions ; 12.1 : DNA interactions ; 14 : Cell envelope ; 14.1 : Surface structures ; 14.3 : Biosynthesis and degradation of surface polysaccharides and lipopolysaccharides ;	2.81
VCA0999			putative Transcriptional regulator TetR family	pr : putative regulator	2 : Cytoplasmic	3.1.2 : Transcriptional level ;	12 : Regulatory functions ;	2.41
CELL PROCESS
VC0035	rdoA		putative Aminoglycoside phosphotransferase	pe : putative enzyme	2 : Cytoplasmic	Bacterial antibiotic resistance protein	Bacterial antibiotic resistance protein	2.7
VC0039			putative Sporulation stage 0, protein M family protein	pcp : putative cell process	1 : Unknown			2
VC0091*			putative O-Methyltransferase involved in polyketide biosynthesis	pe : putative enzyme	1 : Unknown	5.6.4 : Drug resistance/sensitivity ;	15.8 : Toxin production and resistance ;	13.7
VC0174			putative Sporulation/cell division region protein	pcp : putative cell process	1 : Unknown			2
VC0370			Putative salt-induced outer membrane protein	pcp : putative cell process	7 : Outer membrane protein			2.9
VC0428			putative Universal stress protein UspA	pcp : putative cell process	2 : Cytoplasmic			2.75
VC0526			putative Bacitracin resistance protein BacA (Undecaprenyl-diphosphatase)	pe : putative enzyme	5 : Inner membrane protein			3
VC0542			putative competence damage-inducible protein A	pcp : putative cell process	1 : Unknown			2.12
VC0560	ffh		Signal recognition particle protein	cp : cell process	2 : Cytoplasmic			2.14
VC0576	sspA		stringent starvation protein A	cp : cell process	2 : Cytoplasmic			2.26
VC0703	mbaA		Biofilm architecture maintenance protein mbaA	cp : cell process	5 : Inner membrane protein	5.12 : Biofilm production		2.3
VC0704	nspS		Norspermidine sensor	rc : receptor	9 : Periplasmic	5.12 : Biofilm production ;	15.3 : Cell adhesion ;	4
VC0731	Prdx		Peroxiredoxin-2	e : enzyme	2 : Cytoplasmic	5.5.6 : Other stresses (mechanical, nutritional, oxidative) ;	15.10 : Adaptations to atypical conditions ;	4.9
VC0813			putative Tellurite resistance protein-related Methyltransferase	pe : putative enzyme	1 : Unknown	5.6.2 : Detoxification (xenobiotic metabolism) ;	15.10 : Adaptations to atypical conditions ;	2.95
VC0841	acfC		Accessory colonization factor AcfC	f : factor	1 : Unknown	5.13 : Virulence associated ;	15.9 : Pathogenesis ;	2.66
VC0844	acfA		Accessory colonization factor AcfA	f : factor	7 : Outer membrane protein	5.13 : Virulence associated ; 7.4 : Outer membrane ;	15.9 : Pathogenesis ;	2.28
VC1450	rtxC		Cytolysin-activating lysine-acyltransferase rtxC	e : enzyme	2 : Cytoplasmic	5.6.4 : Drug resistance/sensitivity ;	11 : Protein fate ; 15.9 : Pathogenesis ;	4
VC1458	zot		Zona occludens toxin	cp : cell process	1 : Unknown	5.13 : Virulence associated ;	15.8 : Toxin production and resistance ; 15.9 : Pathogenesis ;	2.1
VC1461*	cep		Colonization factor	f : factor	5 : Inner membrane protein	5.13 : Virulence associated ;	15.9 : Pathogenesis ;	52.37
VC1700	ispA		Intracellular septation protein	cp : cell process	5 : Inner membrane protein	5.1 : Cell division ;	15.1 : Cell division ;	2.48
VC1959	minC	minB	Septum site-determining protein minC	cp : cell process	1 : Unknown	5.1 : Cell division ;	15.1 : Cell division ;	2.7
VC2045	sodB		Superoxide dismutase [Fe]	e : enzyme	1 : Unknown	5.5.6 : Other stresses (mechanical, nutritional, oxidative) ; 5.6.2 : Detoxification (xenobiotic metabolism) ;	15.5 : Detoxification ; 15.10 : Adaptations to atypical conditions ;	2.49
VC2160	bcp		Putative peroxiredoxin bcp	pe : putative enzyme	2 : Cytoplasmic	5.5.6 : Other stresses (mechanical, nutritional, oxidative) ; 5.6.2 : Detoxification (xenobiotic metabolism) ;	15.5 : Detoxification ; 15.10 : Adaptations to atypical conditions ;	2.1
VC2326	yebG		dsDNA-binding SOS-regulon protein	pcp : putative cell process	1 : Unknown	; 5.8 : SOS response ;		3.93
VC2361	grcA		Autonomous glycyl radical cofactor	f : factor	2 : Cytoplasmic	5.5.4 : pH response ;	15.10 : Adaptations to atypical conditions ;	2.22
VC2637	prxA		Hybrid peroxiredoxin PrxA	e : enzyme	1 : Unknown	5.5.6 : Other stresses (mechanical, nutritional, oxidative) ;	15.10 : Adaptations to atypical conditions ;	2.9
VC2472			putative Folate-binding Fe-S cluster repair protein YgfZ, possible role in tRNA modification	pcp : putative cell process	1 : Unknown	5.5.6 : Other stresses (mechanical, nutritional, oxidative) ;	15.10 : Adaptations to atypical conditions ;	5.1
VCA0311	parE1		Plasmid stabilization system protein ParE (Toxin of TA system ParD-ParE)	cp : cell process	2 : Cytoplasmic	5.6.3 : Cell killing ;	15.8 : Toxin production and resistance ;	2.3
VCA0312	parD1		Plasmid stabilization system protein ParD protein (antitoxin of TA system ParD-ParE)	cp : cell process	2 : Cytoplasmic	5.6.3 : Cell killing ;	15.8 : Toxin production and resistance ;	3.8
VCA0359	parE2		Plasmid stabilization system ParE protein (toxin of TA system ParD-ParE)	cp : cell process	2 : Cytoplasmic	5.6.3 : Cell killing ;	15.8 : Toxin production and resistance ;	2
VIBCH20336	parD2		Plasmid stabilization system ParD protein (antitoxin of TA system ParD-ParE)	cp : cell process	2 : Cytoplasmic	5.6.3 : Cell killing ;	15.8 : Toxin production and resistance ;	2.4
VCA0385	parE3		Plasmid stabilization system ParE protein (toxin of TA system ParD-ParE)	cp : cell process	2 : Cytoplasmic	5.6.3 : Cell killing ;	15.8 : Toxin production and resistance ;	2.3
VCA0386	parD3		Plasmid stabilization system ParD protein (antitoxin of TA system ParE-ParD)	cp : cell process	2 : Cytoplasmic	5.6.3 : Cell killing ;	15.8 : Toxin production and resistance ;	3.8
VCA0468	higB2		plasmid stabilization system HigB protein (toxin of TA system HigB-HigA)	cp : cell process	2 : Cytoplasmic	5.6.3 : Cell killing ;	15.8 : Toxin production and resistance ;	2.1
VCA0636			putative Quinol monooxygenase YgiN	pe : putative enzyme	2 : Cytoplasmic	5.5.6 : Other stresses (mechanical, nutritional, oxidative) ;	15.10 : Adaptations to atypical conditions ;	2.1
VCA0813			Bacterial leucyl aminopeptidase	e : enzyme	10 : Secreted			2.6
VCA0969			putative Pirin-related protein, cupin family of iron binding proteins	pcp : putative cell process	1 : Unknown			2.2
VCA0998	xenB		Xenobiotic reductase B	e : enzyme	2 : Cytoplasmic	5.6.2 : Detoxification (xenobiotic metabolism)	15.5 : Detoxification ;	2
VCA1114	parB		Chromosome (plasmid) partitioning protein ParB	f : factor	1 : Unknown	5 : Cell processes ;	8.1 : DNA replication, recombination, and repair ; 15 : Cellular processes ;	2
VCA1115	parA		Chromosome (plasmid) partitioning protein ParA	pcp : putative cell process	2 : Cytoplasmic	5 : Cell processes ;	8.1 : DNA replication, recombination, and repair ; 15 : Cellular processes ;	2.15
TRANSPORT
VC0004	oxaA		Inner membrane protein oxaA	e : enzyme	5 : Inner membrane protein	4.2.A.9 : The Cytochrome oxidase biogenesis (Oxa1) Family ;	7 : Transport and binding proteins ;	3.6
VC0010	patH		putative amino acid ABC transporter, periplasmic amino acid-binding portion	pt : putative transporter	9 : Periplasmic	4.3.A.1.p : periplasmic binding component ; 4.S.12 : amino acid ;	7.1 : Amino acids, peptides and amines ;	2.04
VC0086*	tatA		Sec-independent protein translocase tatA	t : transporter	1 : Unknown	4.2.A.64 : The Type V Secretory Pathway or Twin Arginine Targeting (Tat) Family ; 4.S.160 : protein ;	7 : Transport and binding proteins ;	3.25
VC0087*	tatB		Sec-independent protein translocase protein tatB	t : transporter	1 : Unknown	4.2.A.64 : The Type V Secretory Pathway or Twin Arginine Targeting (Tat) Family ; 4.S.160 : protein ;	7 : Transport and binding proteins ;	3.97
VC0088*	tatC		Sec-independent protein translocase protein tatC	t : transporter	5 : Inner membrane protein	4.2.A.64 : The Type V Secretory Pathway or Twin Arginine Targeting (Tat) Family ; 4.S.160 : protein ;	7 : Transport and binding proteins ;	5.5
VC0156	btuB		Outer membrane vitamin B12 receptor BtuB	rc : receptor	7 : Outer membrane protein	4.S.187 : vitamin B12 ; 7.4 : Outer membrane ;	7 : Transport and binding proteins ;	3.1
VC0200	fhuA		Ferrichrome outer membrane receptor FhuA	rc : receptor	7 : Outer membrane protein	4.1.B.14 : The Outer Membrane Receptor (OMR) Family ; 4.S.58 : ferrichrome ; 5.5.7 : Fe aquisition ; 8.1 : Prophage genes and phage related functions ;		2.4
VC0284			putative Ferrichrome-iron receptor	prc : putative receptor	7 : Outer membrane protein	4.S.58 : ferrichrome ; 5.5.7 : Fe aquisition		2.7
VC0302*			putative 3-phenylpropionic acid transporter	pt : putative transporter	5 : Inner membrane protein	4.2.A.1 : The Major Facilitator Superfamily (MFS) ; 4.S.4 : 3-phenylpropionic acid ;	7.3 : Carbohydrates, organic alcohols, and acids ;	5.09
VC0322	secE		Preprotein translocase subunit secE	t : transporter	5 : Inner membrane protein	4.3.A.5 : The Type II (General) Secretory Pathway (IISP) Family ; 4.S.160 : protein ;	7 : Transport and binding proteins ;	3.48
VC0337			putative Multidrug resistance efflux transporter EmrE	pt : putative transporter	5 : Inner membrane protein	4.2.A.7 : The Drug/Metabolite Transporter (DMT) Superfamily		2.2
VC0429			putative TRAP-type uncharacterized transport system, fused permease components	pt : putative transporter	5 : Inner membrane protein	4. transporter	7 : Transport and binding proteins ;	2.5
VC0430			putative TRAP transporter solute receptor, TAXI family, periplasmic component	pt : putative transporter	9 : Periplasmic	4. transporter	7 : Transport and binding proteins ;	2.47
VC0481	argO		Arginine exporter protein argO	t : transporter	5 : Inner membrane protein	4. transporter	7.1 : Amino acids, peptides and amines ;	2.6
VC0538	cysP		Thiosulfate-binding protein	t : transporter	9 : Periplasmic	4. transporter		2.1
VC0559			putative ABC-type uncharacterized transport system,permease component	pt : putative transporter	5 : Inner membrane protein	4.3.A.1.m : membrane component	7 : Transport and binding proteins ;	2.57
VC0607			fragment of putative ammonia permease (part 2)	pt : putative transporter	5 : Inner membrane protein	4.S.14 : ammonium	7 : Transport and binding proteins ;	2.3
VC0608	fbpA		Iron binding protein FbpA	t : transporter	9 : Periplasmic	4. transporter	7.4 : Cations and iron carrying compounds ;	3.6
VC0640	secG	prlH	Protein-export membrane protein secG	t : transporter	5 : Inner membrane protein	4.3.A.5 : The Type II (General) Secretory Pathway (IISP) Family ; 4.S.160 : protein ;	7 : Transport and binding proteins ;	3.16
VC0676			putative Sodium-dependent phosphate transporter	pt : putative transporter	5 : Inner membrane protein	4.S.130 : Na+ ;	7.4 : Cations and iron carrying compounds ;	2.8
VC0698			putative ABC transporter ATP-binding protein	pt : putative transporter	2 : Cytoplasmic	4.3.A.1.a : ATP binding component ;	7 : Transport and binding proteins ;	2.5
VC0770	yaaH		Inner membrane protein yaaH	pm : putative membrane component	5 : Inner membrane protein	probably an acetate transport	7 : Transport and binding proteins ;	2.8
VC0880			putative p-aminobenzoyl-glutamate transporter	pt : putative transporter	5 : Inner membrane protein	4.S.150 : p-aminobenzoyl-glutamate ;	7.1 : Amino acids, peptides and amines ;	3.77
VC0907	metN	abc, metD	Methionine import ATP-binding protein metN	t : transporter	2 : Cytoplasmic	4.3.A.1.a : ATP binding component ; 4.S.118 : methionine ;	7.1 : Amino acids, peptides and amines ;	2.24
VC0913			putative Secretion protein HlyD	pt : putative transporter	1 : Unknown	4. transporter	7 : Transport and binding proteins ;	2.18
VC1074			putative Permease of the major facilitator superfamily fused with Abortive infection protein	pm : putative membrane component	5 : Inner membrane protein	4. transporter	7 : Transport and binding proteins ;	2.9
VC1107	lolA		lipoprotein carrier protein LolA	t : transporter	9 : Periplasmic	4.S.106 : lipoprotein ;	7 : Transport and binding proteins ;	2.04
VC1168			putative proton/glutamate symporter	pt : putative transporter	5 : Inner membrane protein	4. transporter	7 : Transport and binding proteins ;	4.2
VC1235			putative Na+/H+-dicarboxylate symporter	pt : putative transporter	5 : Inner membrane protein	4.S.46 : dicarboxylate	7.3 : Carbohydrates, organic alcohols, and acids ;	4.6
VC1301	sdaC	dcrA	Serine transporter	t : transporter	5 : Inner membrane protein	4.S.167 : serine	7.1 : Amino acids, peptides and amines ;	2.3
VC1333			putative tricarboxylic transport TctB	pt : putative transporter	5 : Inner membrane protein	4 : Transport	7 : Transport and binding proteins ;	3.8
VC1334			Putative tricarboxylic transport TctC	pt : putative transporter	9 : Periplasmic	4 : Transport	7 : Transport and binding proteins ;	3.2
VC1369*			putative ABC-type nitrate/sulfonate/bicarbonate transport systems, periplasmic component	pt : putative transporter	9 : Periplasmic	4.3.A.1.p : periplasmic binding component	7 : Transport and binding proteins ;	2.41
VC1425	potD		Spermidine/putrescine-binding periplasmic protein	t : transporter	9 : Periplasmic	4.3.A.1.p : periplasmic binding component	7 : Transport and binding proteins ;	2.23
VC1446	rtxE		RTX toxin secretion ATP-binding protein	t : transporter	5 : Inner membrane protein	4 : Transport	7 : Transport and binding proteins ;	2.1
VC1447	rtxD		RTX toxin transporter	t : transporter	1 : Unknown	4 : Transport ;	7 : Transport and binding proteins ;	3.1
VC1448	lktB		Leukotoxin translocation ATP-binding protein lktB	t : transporter	5 : Inner membrane protein	4.3.A.1.a : ATP binding component	7 : Transport and binding proteins ;	5.2
VC1634	bcr	bicA, bicR, sur, suxA	Bicyclomycin resistance protein	t : transporter	5 : Inner membrane protein	4.2.A.1 : The Major Facilitator Superfamily (MFS) ; 4.S.127 : multidrug/bicyclomycin ; 5.6.4 : Drug resistance/sensitivity ; 6.1 : Membrane ;	7 : Transport and binding proteins ; 15.8 : Toxin production and resistance ;	3.01
VC1655			putative Mg/Co/Ni transporter MgtE	pt : putative transporter	5 : Inner membrane protein	4.S.121 : Mg2+/Ni2+/Co2+ ;	7.4 : Cations and iron carrying compounds ;	5
VC1695	focA		formate transporter	t : transporter	5 : Inner membrane protein	4.2.A.44 : The Formate-Nitrite Transporter (FNT) Family ; 4.S.59 : formate ; 7.3 : Inner membrane ;	7.3 : Carbohydrates, organic alcohols, and acids ;	2.1
VC1708			putative Permease of the major facilitator superfamily	pt : putative transporter	5 : Inner membrane protein	4.2.A.1 : The Major Facilitator Superfamily (MFS) ;	7 : Transport and binding proteins ;	2.5
VC1821			putative PTS system, fructose-specific IIBC component frwBC	pt : putative transporter	5 : Inner membrane protein	4.4.A.2 : The PTS Fructose-Mannitol (Fru) Family ; 4.S.63 : fructose	7.3 : Carbohydrates, organic alcohols, and acids ;	5
VC1823	frwB		Fructose-like phosphotransferase enzyme IIB component 2	t : transporter	1 : Unknown	4.4.A.2 : The PTS Fructose-Mannitol (Fru) Family ; 4.S.63 : fructose ;	7.3 : Carbohydrates, organic alcohols, and acids ;	2.89
VC1824			putative PTS system, fructose/mannitol specific IIA subunit fused with PTS-HPr like protein	pt : putative transporter	2 : Cytoplasmic	4.4.A.2 : The PTS Fructose-Mannitol (Fru) Family	7.3 : Carbohydrates, organic alcohols, and acids ;	2.5
VC1929	dctP		TRAP-type C4-dicarboxylate transport system, periplasmic component	t : transporter	9 : Periplasmic	4.2.A.13 : The C4-Dicarboxylate Uptake (Dcu) Family ; 5.13 : Virulence associated ; 7.2 : Periplasmic space ; role in mannose-sensitive haemagglutination, virulence and utilization of N-acetylneuraminic acid (sialic acid).	7.3 : Carbohydrates, organic alcohols, and acids ;	2.6
VC2031			putative Sulfate transporter	pt : putative transporter	5 : Inner membrane protein	4.2.A.1 : The Major Facilitator Superfamily (MFS) ; 4.S.174 : sulfate ;	7 : Transport and binding proteins ;	5.1
VC2037	mleN		Malate-2H(+)/Na(+)-lactate antiporter	t : transporter	5 : Inner membrane protein	4.S.107 : L-lactate ;	7.3 : Carbohydrates, organic alcohols, and acids ;	2.9
VC2162	perM		PurR-regulated permease PerM	pt : putative transporter	5 : Inner membrane protein	4.9.B.22 : The Putative Permease (PerM) Family ; 6.1 : Membrane ; 7.3 : Inner membrane ; AI-2E family transporter	7 : Transport and binding proteins ;	2.1
VC2278	pbuG		Guanine/hypoxanthine permease pbuG	t : transporter	5 : Inner membrane protein	4 : Transport ;	7.5 : Nucleosides, purines and pyrimidines ;	3.81
VC2352	nupX		Nucleoside permease nupX	t : transporter	5 : Inner membrane protein	4.2.A.41 : The Concentrative Nucleoside Transporter (CNT) Family ; 4.S.146 : nucleoside ; 6.1 : Membrane	7.5 : Nucleosides, purines and pyrimidines ;	2.1
VC2356			putative Sodium:alanine symporter	pt : putative transporter	5 : Inner membrane protein	4.2.A.25 : The Alanine/Glycine:Cation symporter (AGCS) Family ; 6.1 : Membrane ;	7 : Transport and binding proteins ;	3.94
VC2519	ttg2B		Toluene tolerance protein Ttg2B	t : transporter	5 : Inner membrane protein	4.3.A.1.m : membrane component ; 5.6.2 : Detoxification (xenobiotic metabolism)	7 : Transport and binding proteins ; 15.5 : Detoxification ;	2.1
VC2522			putative calcium/sodium:proton antiporter	pt : putative transporter	5 : Inner membrane protein	4.2.A.19 : The Ca2+:Cation Antiporter (CaCA) Family ; 4.S.133 : Na+/Ca+ ; 7.3 : Inner membrane ;	7 : Transport and binding proteins ;	4.06
VC2534			putative Mg/Co/Ni transporter MgtE	pt : putative transporter	5 : Inner membrane protein	4.S.121 : Mg2+/Ni2+/Co2+ ;	7.4 : Cations and iron carrying compounds ;	2.8
VC2537	thiQ		Thiamine import ATP-binding protein ThiQ	t : transporter	2 : Cytoplasmic	4.3.A.1.a : ATP binding component ; 4.S.177 : thiamine ;	7 : Transport and binding proteins ;	2.36
VC2538			Thiamine transport system permease protein thiP	t : transporter	5 : Inner membrane protein	4.3.A.1.m : membrane component ; 4.S.177 : thiamine ;	7 : Transport and binding proteins ;	2.16
VC2539	thiB		Thiamine-binding periplasmic protein	t : transporter	9 : Periplasmic	4.3.A.1.p : periplasmic binding component ; 4.S.177 : thiamine ;	7 : Transport and binding proteins ;	4.76
VC2576	secY		Preprotein translocase subunit secY	t : transporter	5 : Inner membrane protein	4.3.A.5 : The Type II (General) Secretory Pathway (IISP) Family ; 4.S.160 : protein	7 : Transport and binding proteins ;	2.11
VC2671	vcmB		Multidrug efflux pump VcmB	t : transporter	5 : Inner membrane protein	4.S.126 : multidrug	7 : Transport and binding proteins ;	2.4
VC2712	xanP		Xanthine permease XanP	t : transporter	5 : Inner membrane protein	4 : Transport	7.5 : Nucleosides, purines and pyrimidines ;	2.6
VC2734	epsC		General secretion pathway protein C	t : transporter	1 : Unknown	4 : Transport ;	7 : Transport and binding proteins ;	2.1
VC2756	trkH		Trk system potassium uptake protein trkH	t : transporter	5 : Inner membrane protein	4.2.A.38 : The K+ Transporter (Trk) Family ; 4.S.96 : K+	7.4 : Cations and iron carrying compounds ;	2.3
VC2761			putative Drug resistance transporter Bcr/CflA subfamily	pt : putative transporter	5 : Inner membrane protein	4.2.A.1 : The Major Facilitator Superfamily (MFS) ;	7 : Transport and binding proteins ;	2.01
VC2763	atpC		ATP synthase epsilon chain	e : enzyme	2 : Cytoplasmic	1.3.8 : ATP proton motive force interconversion ; 4.3.A.2 : The H+/Na+-translocating F-, V- and A-type ATPase (F-ATPase) Superfamily ; 4.S.82 : H+ ;	6.4 : ATP-proton motive force interconversion ; 7.4 : Cations and iron carrying compounds ;	2.19
VC2764	atpD		ATP synthase subunit beta	e : enzyme	2 : Cytoplasmic	1.3.8 : ATP proton motive force interconversion ; 4.3.A.2 : The H+/Na+-translocating F-, V- and A-type ATPase (F-ATPase) Superfamily ; 4.S.82 : H+ ;	6.4 : ATP-proton motive force interconversion ; 7.4 : Cations and iron carrying compounds ;	2.74
VC2765	atpG		ATP synthase gamma chain	e : enzyme	1 : Unknown	1.3.8 : ATP proton motive force interconversion ; 4.3.A.2 : The H+/Na+-translocating F-, V- and A-type ATPase (F-ATPase) Superfamily ; 4.S.82 : H+ ;	6.4 : ATP-proton motive force interconversion ; 7.4 : Cations and iron carrying compounds ;	2.58
VC2766	atpA		ATP synthase subunit alpha	e : enzyme	1 : Unknown			3.1
VC2767	atpH		ATP synthase subunit delta	e : enzyme	2 : Cytoplasmic	1.3.8 : ATP proton motive force interconversion ; 4.3.A.2 : The H+/Na+-translocating F-, V- and A-type ATPase (F-ATPase) Superfamily ; 4.S.82 : H+ ;	6.4 : ATP-proton motive force interconversion ; 7.4 : Cations and iron carrying compounds ;	3.02
VC2768	atpF		ATP synthase subunit b	e : enzyme	2 : Cytoplasmic	1.3.8 : ATP proton motive force interconversion ; 4.3.A.2 : The H+/Na+-translocating F-, V- and A-type ATPase (F-ATPase) Superfamily ; 4.S.82 : H+ ;	6.4 : ATP-proton motive force interconversion ; 7.4 : Cations and iron carrying compounds ;	3.12
VC2769	atpE		ATP synthase subunit c	e : enzyme	5 : Inner membrane protein	1.3.8 : ATP proton motive force interconversion ; 4.3.A.2 : The H+/Na+-translocating F-, V- and A-type ATPase (F-ATPase) Superfamily ; 4.S.82 : H+ ; 6.1 : Membrane ;	6.4 : ATP-proton motive force interconversion ; 7.4 : Cations and iron carrying compounds ;	3.22
VC2770	atpB		ATP synthase subunit a	e : enzyme	5 : Inner membrane protein	1.3.8 : ATP proton motive force interconversion ; 4.3.A.2 : The H+/Na+-translocating F-, V- and A-type ATPase (F-ATPase) Superfamily ; 4.S.82 : H+ ; 6.1 : Membrane ;	6.4 : ATP-proton motive force interconversion ; 7.4 : Cations and iron carrying compounds ;	3.74
VC2771	atpI		ATP synthase subunit I	e : enzyme	5 : Inner membrane protein	1.3.8 : ATP proton motive force interconversion ; 4.3.A.2 : The H+/Na+-translocating F-, V- and A-type ATPase (F-ATPase) Superfamily ; 4.S.82 : H+	6.4 : ATP-proton motive force interconversion ; 7.4 : Cations and iron carrying compounds ;	3.58
VCA0024			putative permease	pt : putative transporter	5 : Inner membrane protein	4 : Transport	7 : Transport and binding proteins ;	2.1
VCA0036	sstT	ygjU	Serine/threonine transporter sstT	t : transporter	5 : Inner membrane protein	4.2.A.23 : The Dicarboxylate/Amino Acid:Cation (Na+ or H+) Symporter (DAACS) Family ; 4.S.140 : Na+/serine/threonine ;	7.1 : Amino acids, peptides and amines ;	2.11
VCA0041	glts		Sodium/glutamate symporter	t : transporter	5 : Inner membrane protein	4 : Transport ; 7.3 : Inner membrane ;	7.1 : Amino acids, peptides and amines ;	2.3
VCA0077			putative Sulfate permease	pt : putative transporter	5 : Inner membrane protein	1.8.2 : Sulfur metabolism ; 4.S.174 : sulfate	5.5 : Sulfur metabolism ; 7.2 : Anions ;	2.2
VCA0083			putative Multidrug resistance protein D	pt : putative transporter	5 : Inner membrane protein	4.2.A.1 : The Major Facilitator Superfamily (MFS) ; 4.S.126 : multidrug	7 : Transport and binding proteins ;	3.5
VCA0088			putative Na+/H+-dicarboxylate symporter	pt : putative transporter	5 : Inner membrane protein	4 : Transport	7 : Transport and binding proteins ;	2.2
VCA0214			putative Multidrug resistance protein D	pt : putative transporter	5 : Inner membrane protein	4.2.A.1 : The Major Facilitator Superfamily (MFS) ; 4.S.126 : multidrug ; 7.3 : Inner membrane ;	7 : Transport and binding proteins ;	3.8
VCA0227	vctP		enterobactin and vibriobactin ABC-type transport system, periplasmic component	t : transporter	9 : Periplasmic	4.3.A.1.p : periplasmic binding component ; 5.5.7 : Fe aquisition ;	7.4 : Cations and iron carrying compounds ;	2.4
VCA0576	hutA		Heme receptor	rc : receptor	7 : Outer membrane protein	5.5.7 : Fe aquisition	7.4 : Cations and iron carrying compounds ;	2.5
VCA0612	mscL		Large-conductance mechanosensitive channel	t : transporter	5 : Inner membrane protein	4.1.A.22 : The Large Conductance Mechanosensitive Ion Channel (MscL) Family ; 5.5.6 : Other stresses (mechanical, nutritional, oxidative) ;	7 : Transport and binding proteins ; 15 : Cellular processes ;	2.17
VCA0669			putative benzoate transport	pt : putative transporter	5 : Inner membrane protein	4.2.A.1 : The Major Facilitator Superfamily (MFS) ;	7.3 : Carbohydrates, organic alcohols, and acids ;	2.7
VCA0685			ABC-type hexose-6P transport system, periplasmic component	t : transporter	9 : Periplasmic	4.3.A.1.p : periplasmic binding component ; 4.S.86 : hexose phosphate ;	7.3 : Carbohydrates, organic alcohols, and acids ;	2.4
VCA0686	fbpB		Ferric transport system permease protein fbpB	t : transporter	5 : Inner membrane protein	4.3.A.1.m : membrane component ; 4.S.53 : Fe	7.4 : Cations and iron carrying compounds ;	3.5
VCA0687	fbpC		Fe(3+) ions import ATP-binding protein FbpC	t : transporter	2 : Cytoplasmic	4.3.A.1.a : ATP binding component ; 4.S.53 : Fe	7.4 : Cations and iron carrying compounds ;	3.9
VCA0692			SecD/SecF/SecDF export membrane protein (frame shift)	pt : putative transporter	5 : Inner membrane protein	4.3.A.5 : The Type II (General) Secretory Pathway (IISP) Family	7 : Transport and binding proteins ;	2
VCA0834			putative Co/Zn/Cd cation transporter	pt : putative transporter	5 : Inner membrane protein	4 : Transport	7.4 : Cations and iron carrying compounds ;	2.5
VCA0862			putative Outer membrane protein transport protein (OMPP1/FadL/TodX)	pm : putative membrane component	7 : Outer membrane protein	4.S.52 : fatty acid ; 7.4 : Outer membrane ;	7 : Transport and binding proteins ;	14.9
VCA1010	ribN		Riboflavin transporter	t : transporter	5 : Inner membrane protein	4.2.A.7 : The Drug/Metabolite Transporter (DMT) Superfamily ; 7.3 : Inner membrane ;	7 : Transport and binding proteins ;	2.9
VCA1028	lamB		Maltoporin	t : transporter	7 : Outer membrane protein	4.S.114 : maltose/maltodextrin ; 7.4 : Outer membrane ;	7 : Transport and binding proteins ;	4.26
VCA1062	potE		Putrescine-ornithine antiporter	t : transporter	5 : Inner membrane protein	4.S.164 : putrescine/ornithine ;	7 : Transport and binding proteins ;	3.1
VCA1071	putP	putC	proline:sodium symporter	t : transporter	5 : Inner membrane protein	1.5.1.4 : Proline ; 4.2.A.21 : The Solute:Sodium Symporter (SSS) Family ; 4.S.139 : Na+/proline ; 6.1 : Membrane	1.3 : Glutamate family ; 7.1 : Amino acids, peptides and amines ;	2.3
MEMBRANE COMPONENTS AND BIOSYNTHESIS
VC0005			Putative membrane protein insertion efficiency factor	o : ORF of unknown function	1 : Unknown	Could be involved in insertion of integral membrane proteins into the membrane.		3.1
VC0022			conserved hypothetical protein	o : ORF of unknown function	5 : Inner membrane protein	Sulfite exporter TauE/SafE domains		3.8
VC0023			putative NADH dehydrogenase subunit II-related protein	o : ORF of unknown function	6 : Inner membrane-associated			2
VC0025*			hypothetical protein	o : ORF of unknown function	5 : Inner membrane protein			5.8
VC0033			putative 1-acyl-sn-glycerol-3-phosphate acyltransferase	pe : putative enzyme	1 : Unknown	Glycerolipid metabolism, glycerophospholipid metabolism, and ether lipid metabolism.	Glycerolipid metabolism, glycerophospholipid metabolism, and ether lipid metabolism.	4.43
VC0093	plsB		Glycerol-3-phosphate acyltransferase	e : enzyme	2 : Cytoplasmic	1.6.1.2 : Phospholipid biosynthesis I ;	Fatty acid and phospholipid Biosynthesis	2.56
VC0144			putative YhhN-like protein	o : ORF of unknown function	5 : Inner membrane protein			2.77
VC0153			conserved hypothetical protein	o : ORF of unknown function	6 : Inner membrane-associated			2.1
VC0158	murI		Glutamate racemase	e : enzyme	2 : Cytoplasmic	1.6.7 : Peptidoglycan (murein) ; 6.2 : Peptidoglycan (murein) ; 7.1 : Cytoplasm ;	14.2 : Biosynthesis and degradation of murein sacculus and peptidoglycan ;	4.5
VC0163			putative BMFP domain, Membrane fusogenic activity protein	o : ORF of unknown function	2 : Cytoplasmic			2.99
VC0206	murQ1		N-acetylmuramic acid 6-phosphate etherase 1	e : enzyme	1 : Unknown	1.6 : Macromolecules (cellular constituent) biosynthesis ;	3 : Fatty acid and phospholipid metabolism ;	2.8
VC0208			conserved hypothetical protein	o : ORF of unknown function	5 : Inner membrane protein			3.18
VC0223	waaQ		ADP-heptose--lipooligosaccharide heptosyltransferase III	e : enzyme	1 : Unknown	1.6.3 : Lipopolysaccharide ;	14.3 : Biosynthesis and degradation of surface polysaccharides and lipopolysaccharides ;	2.2
VC0224	kdtX		Lipopolysaccharide core biosynthesis glycosyltransferase kdtX	e : enzyme	1 : Unknown	1.6.3 : Lipopolysaccharide ;	14.3 : Biosynthesis and degradation of surface polysaccharides and lipopolysaccharides ;	2.5
VC0225	waaC		ADP-heptose:LPS heptosyltransferase	e : enzyme	1 : Unknown	1.6.3 : Lipopolysaccharide ;	14.3 : Biosynthesis and degradation of surface polysaccharides and lipopolysaccharides ;	2.1
VC0227	kdkA		3-deoxy-D-manno-octulosonic acid kinase	e : enzyme	1 : Unknown	1.6.3 : Lipopolysaccharide ;	14.3 : Biosynthesis and degradation of surface polysaccharides and lipopolysaccharides ;	2.74
VC0228	wavD		lipopolysaccharide synthesis proteine WavD	e : enzyme	2 : Cytoplasmic	1.6.3 : Lipopolysaccharide ;	14.3 : Biosynthesis and degradation of surface polysaccharides and lipopolysaccharides ;	2.48
VC0315	pssA		phosphatidylserine synthase	e : enzyme	2 : Cytoplasmic	1.6.1.2 : Phospholipid biosynthesis I ; 6.1 : Membrane ;	Fatty acid and phospholipid Biosynthesis	3.3
VC0339	psd		Phosphatidylserine decarboxylase proenzyme	e : enzyme	1 : Unknown	1.6.1.2 : Phospholipid biosynthesis I ;	Fatty acid and phospholipid Biosynthesis	3.07
VC0393			putative Virulence factor membrane-bound polymerase	pe : putative enzyme	5 : Inner membrane protein			3
VC0426			conserved hypothetical protein	o : ORF of unknown function	6 : Inner membrane-associated			2.6
VC0438	yjjP		Putative threonine/serine exporter	pt : putative transporter	5 : Inner membrane protein			2.21
VC0475	irgA		Iron-regulated outer membrane virulence protein	m : membrane component	7 : Outer membrane protein			2.1
VC0692	nagZ		Beta-hexosaminidase	e : enzyme	2 : Cytoplasmic	1.6.7 : Peptidoglycan (murein)	14.2 : Biosynthesis and degradation of murein sacculus and peptidoglycan ;	2
VC0708			putative BamD lipoprotein, a component of the beta-barrel assembly machinery	lp : lipoprotein	7 : Outer membrane protein	essential for the folding and insertion of outer membrane proteins (OMPs) in the OM of Gram-negative bacteria		2.03
VC0807			conserved hypothetical protein	o : ORF of unknown function	5 : Inner membrane protein			2.1
VC0822			putative gamma crystallin protein	pm : putative membrane component	7 : Outer membrane protein			3.29
VC0836	tcpE		Toxin coregulated pilus biosynthesis protein E	e : enzyme	5 : Inner membrane protein	6.5 : Pilus		2.2
VC0837	tcpF		Toxin coregulated pilus biosynthesis protein F	e : enzyme	1 : Unknown	6.5 : Pilus ;		2.6
VC0851*	smpA		small protein A	lp : lipoprotein	1 : Unknown			12.7
VC0862			conserved hypothetical protein	o : ORF of unknown function	5 : Inner membrane protein			2.6
VC0916*	vpsU		phosphotyrosine protein phosphatase	e: enzyme	2 : Cytoplasmic	5.12: Biofilm production	15.3: Cell adhesion	7.32
VC0928	rbmA		RbmA protein	pe : putative enzyme	1 : Unknown	5.12: Biofilm production; 6.1 : Membrane	14.3 : Biosynthesis and degradation of surface polysaccharides and lipopolysaccharides ;	2.78
VC0940			conserved hypothetical protein	o : ORF of unknown function	5 : Inner membrane protein			12.4
VC1195			putative OmpA-like protein fused with Rickettsia 17 kDa surface antigen	pm : putative membrane component	7 : Outer membrane protein			2.99
VC1264	irpA		Imelysin_IrpA-like, Imelysin-like iron-regulated protein A-like	e : enzyme	7 : Outer membrane protein	5.5.7 : Fe aquisition ;		2.6
VC1318	ompV		Outer membrane protein ompV	m : membrane component	7 : Outer membrane protein			5.7
VC1329			putative Opacity protein-related protein	pm : putative membrane component	7 : Outer membrane protein	6.3 : Surface antigens (ECA, O antigen of LPS) ; 7.4 : Outer membrane ;	14.1 : Surface structures ;	5.6
VC1532	nagK		N-acetyl-D-glucosamine kinase	e : enzyme	2 : Cytoplasmic	1.6.7 : Peptidoglycan (murein) ; 6.2 : Peptidoglycan (murein) ;	14.2 : Biosynthesis and degradation of murein sacculus and peptidoglycan ;	3.62
VC1579	almE		Amino acid ligase AlmE	e : enzyme	2 : Cytoplasmic	6.1 : Membrane ; 7.1 : Cytoplasm ;	14.3 : Biosynthesis and degradation of surface polysaccharides and lipopolysaccharides ;	2.4
VC1701	yciA		Acyl-CoA thioester hydrolase yciA	e : enzyme	2 : Cytoplasmic	1.5.4.1 : Fatty acid elongation - unsaturated	Fatty acid and phospholipid Biosynthesis	3.4
VC1739			putative Trans-2-enoyl-CoA reductase (NAD(+)) (frame shift)	pe : putative enzyme	1 : Unknown	1.5.4 : Fatty acid and phosphatidic acid ;	Fatty acid and phospholipid Biosynthesis	2
VC1880			conserved hypothetical protein	o : ORF of unknown function	5 : Inner membrane protein			2.5
VC1941			putative OpgC protein	pm : putative membrane component	5 : Inner membrane protein	6.1 : Membrane ; Synthesis of osmoregulated periplasmic glucans	14 : Cell envelope ;	2.8
VC2002			conserved hypothetical protein	o : ORF of unknown function	7 : Outer membrane protein			3
VC2019	fabF		3-oxoacyl-[acyl-carrier-protein] synthase 2	e : enzyme	2 : Cytoplasmic	1.5.4.2 : Fatty acid elongation - saturated ; 1.5.4.3 : Fatty acid biosynthesis -- initial steps ;	Fatty acid and phospholipid Biosynthesis	2.55
VC2020	acp		Acyl carrier protein	c : carrier	2 : Cytoplasmic	1.5.4 : Fatty acid and phosphatidic acid ; 1.6.15.4 : Acyl carrier protein ;	Fatty acid and phospholipid Biosynthesis	2.07
VC2021	fabG		3-oxoacyl-[acyl-carrier-protein] reductase	e : enzyme	2 : Cytoplasmic	1.5.4.1 : Fatty acid elongation - unsaturated ; 1.5.4.2 : Fatty acid elongation - saturated ;	Fatty acid and phospholipid Biosynthesis	3.08
VC2022	fabD	tpfA, tfpA	malonyl-CoA-[acyl-carrier-protein] transacylase	e : enzyme	2 : Cytoplasmic	1.5.4.3 : Fatty acid biosynthesis -- initial steps ;	Fatty acid and phospholipid Biosynthesis	4.26
VC2023	fabH		3-oxoacyl-[acyl-carrier-protein] synthase 3	e : enzyme	1 : Unknown	1.5.4.3 : Fatty acid biosynthesis -- initial steps ;	Fatty acid and phospholipid Biosynthesis	3.41
VC2024	plsX		Phosphate acyltransferase	pe : putative enzyme	1 : Unknown	1.6.1 : Phospholipid ;	Fatty acid and phospholipid Biosynthesis	2.45
VC2098			conserved hypothetical protein	o : ORF of unknown function	5 : Inner membrane protein			2.61
VC2109	fabB	fabC	3-oxoacyl-[acyl-carrier-protein] synthase I (frame shift)	e : enzyme	2 : Cytoplasmic	1.5.4.1 : Fatty acid elongation - unsaturated ; 1.5.4.2 : Fatty acid elongation - saturated ; 1.5.4.3 : Fatty acid biosynthesis -- initial steps	Fatty acid and phospholipid Biosynthesis	2.1
VC2115*			putative Uncharacterized membrane protein YeiH	pm : putative membrane component	5 : Inner membrane protein			5.7
VC2196	flgF		flagellar basal body rod protein FlgF	s : structure	1 : Unknown	1.6.12 : Flagella ; 5.3 : Motility (incl. chemotaxis, energytaxis, aerotaxis, redoxtaxis) ; 6.4 : Flagellum ;	14.1 : Surface structures ;	2.34
VC2244	accA		Acetyl-coenzyme A carboxylase carboxyl transferase subunit alpha	e : enzyme	2 : Cytoplasmic	1.5.4.3 : Fatty acid biosynthesis -- initial steps ;	Fatty acid and phospholipid Biosynthesis	3.11
VC2437	hldE		Bifunctional protein hldE [Includes: D-beta-D-heptose 7-phosphate kinase ; D-beta-D-heptose 1-phosphate adenosyltransferase] (frame shift)	e : enzyme	2 : Cytoplasmic	1.6.3.2 : Core region	14.3 : Biosynthesis and degradation of surface polysaccharides and lipopolysaccharides ;	2
VC2498			conserved hypothetical protein	o : ORF of unknown function	5 : Inner membrane protein			9.9
VC2513	plsC		1-acyl-sn-glycerol-3-phosphate acyltransferase	e : enzyme	1 : Unknown	Phospholipid synthesis		3.6
VC2523	kdsD		Arabinose 5-phosphate isomerase	e : enzyme	2 : Cytoplasmic	1.6.3 : Lipopolysaccharide ;	14.3 : Biosynthesis and degradation of surface polysaccharides and lipopolysaccharides ;	2.55
VC2704			conserved hypothetical protein	o : ORF of unknown function	5 : Inner membrane protein			2.48
VC2706			conserved hypothetical protein	o : ORF of unknown function	5 : Inner membrane protein			8.1
VC2762	glmU		Bifunctional protein glmU [Includes: UDP-N-acetylglucosamine pyrophosphorylase ; Glucosamine-1-phosphate N-acetyltransferase]	e : enzyme	2 : Cytoplasmic	1.6.3.3 : Lipid A ; 1.7.10 : Sugar nucleotide biosynthesis, conversions ; 6 : Cell structure ;	14.1 : Surface structures ;	4.34
VCA0040			conserved hypothetical protein	o : ORF of unknown function	5 : Inner membrane protein			3.2
VCA0714	dgkA		Diacylglycerol kinase	e : enzyme	5 : Inner membrane protein	1.5.4 : Fatty acid and phosphatidic acid ; 1.6.1 : Phospholipid	Fatty acid and phospholipid Biosynthesis	3.4
VCA0751	fabHA		3-oxoacyl-[acyl-carrier-protein] synthase 3 protein 1	e : enzyme	7.1 : Cytoplasm ;	1.5.4.3 : Fatty acid biosynthesis -- initial steps ;	Fatty acid and phospholipid Biosynthesis	2.1
VCA0774	galE	galD	UDP-glucose 4-epimerase	e : enzyme	1 : Unknown	1.7.7 : Galactose metabolism ; 6.3 : Surface antigens (ECA, O antigen of LPS) ;	6.11 : Sugars ; 14.3 : Biosynthesis and degradation of surface polysaccharides and lipopolysaccharides ;	2
VCA0789			conserved hypothetical protein	o : ORF of unknown function	5 : Inner membrane protein			2.2
VCA0997*			conserved hypothetical protein	o : ORF of unknown function	5 : Inner membrane protein			6.9
NOT CLASSIFIED PROTEIN
VC0017			hypothetical protein	o : ORF of unknown function	1 : Unknown			2.94
VC0059			conserved hypothetical protein	o : ORF of unknown function	2 : Cytoplasmic			10.1
VC0074			conserved hypothetical protein	o : ORF of unknown function	1 : Unknown			2.18
VC0102			conserved hypothetical protein	o : ORF of unknown function	2 : Cytoplasmic			3.6
VC0106			putative Acyl-CoA N-acyltransferase	pe : putative enzyme	2 : Cytoplasmic			2
VC0113			putative S-adenosyl-L-methionine-dependent methyltransferase	pe : putative enzyme	2 : Cytoplasmic			3.89
VC0115			conserved hypothetical protein	o : ORF of unknown function	1 : Unknown			3.08
VC0134			putative Cof protein, HAD superfamily hydrolase	pe : putative enzyme	2 : Cytoplasmic			3.96
VC0160			conserved hypothetical protein	o : ORF of unknown function	1 : Unknown			5.8
VC0163			putative BMFP domain, Membrane fusogenic activity protein	o : ORF of unknown function	2 : Cytoplasmic			2.99
VC0178			putative Patatin-like phospholipase/acyl hydrolase	pe : putative enzyme	1 : Unknown			2.83
VC0209			conserved hypothetical protein	o : ORF of unknown function	2 : Cytoplasmic			4.37
VC0268	yjaG	cycC	conserved hypothetical protein	o : ORF of unknown function	2 : Cytoplasmic			2.2
VC0342			putative 4Fe-4S ferredoxins iron-sulfur binding protein	o : ORF of unknown function	2 : Cytoplasmic			4.2
VC0381			conserved hypothetical protein	o : ORF of unknown function	1 : Unknown			2.54
VC0388			conserved hypothetical protein	o : ORF of unknown function	1 : Unknown			5.8
VC0425			conserved hypothetical protein with Galactose-binding domain	o : ORF of unknown function	2 : Cytoplasmic			2.63
VC0484*			conserved hypothetical protein	o : ORF of unknown function	1 : Unknown			7.19
VC0519			conserved hypothetical protein with GatB/Yqey domain	o : ORF of unknown function	1 : Unknown			5.67
VC0546			conserved hypothetical protein	o : ORF of unknown function	1 : Unknown			3.53
VC0666*			conserved hypothetical protein	o : ORF of unknown function	1 : Unknown			9.8
VC0821			conserved hypothetical protein	o : ORF of unknown function	1 : Unknown			2.7
VC0823			conserved hypothetical protein	o : ORF of unknown function	1 : Unknown			2.1
VC0843			putative TagE protein or Peptidase M23B	o : ORF of unknown function	2 : Cytoplasmic			2.04
VC0849			Putative oligoketide cyclase/lipid transport protein	o : ORF of unknown function	1 : Unknown			2.29
VC0904			putative Zn-ribbon-containing, possibly nucleic-acid-binding protein	o : ORF of unknown function	2 : Cytoplasmic			2.2
VC0967			conserved hypothetical protein	o : ORF of unknown function	1 : Unknown			2.2
VC1058			conserved hypothetical protein	o : ORF of unknown function	2 : Cytoplasmic			2.73
VC1106			putative metal-binding protein related to the C-terminal domain of SecA	pe : putative enzyme	1 : Unknown			3.6
VC1193*			conserved hypothetical protein	o : ORF of unknown function	1 : Unknown			10.9
VC1196			conserved hypothetical protein	o : ORF of unknown function	1 : Unknown			4.05
VC1201			conserved hypothetical protein	o : ORF of unknown function	1 : Unknown			3.91
VC1272*			conserved hypothetical protein	o : ORF of unknown function	1 : Unknown			6.5
VC1317			putative VirK protein	o : ORF of unknown function	1 : Unknown			3.9
VC1368*	unfB		conserved hypothetical protein	o : ORF of unknown function	1 : Unknown			16
VC1449*	rtxH		conserved hypothetical protein	o : ORF of unknown function	1 : Unknown			7.12
VC1468			conserved hypothetical protein	o : ORF of unknown function	1 : Unknown			2
VC1474			conserved hypothetical protein	o : ORF of unknown function	1 : Unknown			2
VC1533			putative DTW domain-containing protein	o : ORF of unknown function	1 : Unknown			2.6
VC1633			conserved hypothetical protein	o : ORF of unknown function	1 : Unknown			3.08
VC1687			putative manganese-dependent inorganic pyrophosphatase	pe : putative enzyme	2 : Cytoplasmic			2.55
VC1711			putative B12 binding domain (B12-BD)fused with Radical SAM superfamily protein	pe : putative enzyme	1 : Unknown			2.9
VC1731			conserved hypothetical protein	o : ORF of unknown function	1 : Unknown			2.2
VC1932			conserved hypothetical protein	o : ORF of unknown function	1 : Unknown			2
VC1963			conserved hypothetical protein	o : ORF of unknown function	2 : Cytoplasmic			2.21
VC2026			putative metal-binding/nucleic acid-binding protein	o : ORF of unknown function	2 : Cytoplasmic			2.44
VC2027			putative Maf-like protein	o : ORF of unknown function	2 : Cytoplasmic			2
VC2111			putative NAD(P)H-dependent FMN reductase	pe : putative enzyme	1 : Unknown			2.36
VC2168			hypothetical protein	o : ORF of unknown function	1 : Unknown			2.2
VC2238			conserved hypothetical protein	o : ORF of unknown function	1 : Unknown			2.7
VC2286			conserved hypothetical protein	o : ORF of unknown function	1 : Unknown			3.42
VC2318			conserved hypothetical protein	o : ORF of unknown function	1 : Unknown			3.6
VC2328			conserved hypothetical protein	o : ORF of unknown function	1 : Unknown			4.26
VC2365			conserved hypothetical protein	o : ORF of unknown function	1 : Unknown			2.1
VC2371			putative Radical SAM enzyme	pe : putative enzyme	1 : Unknown			2.52
VC2388			hypothetical protein	o : ORF of unknown function	1 : Unknown			2.53
VC2443			putative SH3 domain protein	o : ORF of unknown function	1 : Unknown			2.2
VC2473			conserved hypothetical protein	o : ORF of unknown function	1 : Unknown			2.44
VC2495			hypothetical protein	o : ORF of unknown function	1 : Unknown			5.5
VC2540			conserved hypothetical protein	o : ORF of unknown function	1 : Unknown			4.5
VC2556			hypothetical protein	o : ORF of unknown function	1 : Unknown			2.64
VC2557			conserved protein of unknown function	o : ORF of unknown function	1 : Unknown			2.04
VC2569			conserved hypothetical protein	o : ORF of unknown function	1 : Unknown			2.5
VC2662			hypothetical protein	o : ORF of unknown function	1 : Unknown			2.58
VC2743			putative ATPase	pe : putative enzyme	1 : Unknown			2.2
VC2747			hypothetical protein	o : ORF of unknown function	1 : Unknown			3.1
VC2752			hypothetical protein	o : ORF of unknown function	1 : Unknown			5.1
VC2753			hypothetical protein	o : ORF of unknown function	1 : Unknown			10
VC2757	yigZ		IMPACT family member yigZ	o : ORF of unknown function	1 : Unknown			3.47
VCA0005			conserved hypothetical protein	o : ORF of unknown function	1 : Unknown			4.67
VCA0026			conserved hypothetical protein	o : ORF of unknown function	1 : Unknown			3.21
VCA0052			conserved hypothetical protein	o : ORF of unknown function	1 : Unknown			2.2
VCA0086			conserved hypothetical protein	o : ORF of unknown function	2 : Cytoplasmic			2.2
VCA0087			conserved hypothetical protein	o : ORF of unknown function	1 : Unknown			2.73
VCA0097			putative ADP-ribose pyrophosphatase or Nudix-related transcriptional regulator NrtR	o : ORF of unknown function	2 : Cytoplasmic			2.53
VCA0107			conserved hypothetical protein	o : ORF of unknown function	1 : Unknown			2.3
VCA0139			putative Acyl-CoA synthetase	pe : putative enzyme	1 : Unknown			2.8
VCA0271			hypothetical protein	o : ORF of unknown function	2 : Cytoplasmic			2.66
VCA0539			putative YceI-like domain protein	o : ORF of unknown function	1 : Unknown			2.17
VCA0547			conserved hypothetical protein	o : ORF of unknown function	1 : Unknown			3.6
VCA0634			putative SAM-dependent methyltransferase	pe : putative enzyme	1 : Unknown			2.1
VCA0652			conserved hypothetical protein	o : ORF of unknown function	2 : Cytoplasmic			2
VCA0732			conserved hypothetical protein	o : ORF of unknown function	1 : Unknown			2.47
VCA0741			conserved hypothetical protein	o : ORF of unknown function	2 : Cytoplasmic			2.05
VCA0808			putative MaoC-like dehydratase	pe : putative enzyme	2 : Cytoplasmic			2.14
VCA0821			conserved hypothetical protein	o : ORF of unknown function	1 : Unknown			2.6
VCA0899			conserved hypothetical protein	o : ORF of unknown function	1 : Unknown			2
VCA1021			conserved hypothetical protein	o : ORF of unknown function	2 : Cytoplasmic			2.1
VCA1035			hypothetical protein	o : ORF of unknown function	1 : Unknown			9.7
VCA1065*			conserved hypothetical protein	o : ORF of unknown function	1 : Unknown			7
VCA1078			conserved hypothetical protein with PYP-like sensor domain (PAS domain)	o : ORF of unknown function	1 : Unknown			2.01
VIBCH10163			putative protein with Aminotransferases class-II pyridoxal-phosphate attachment site	o : ORF of unknown function	1 : Unknown			3.29
VIBCH10775			conserved hypothetical protein	o : ORF of unknown function	1 : Unknown			2.5
VIBCH10366			conserved hypothetical protein	o : ORF of unknown function	1 : Unknown			10.3
letters in red: SOS regulon				The different categories correspond to those of the MAGE annotation platform
letters in green: oxidative stress response
letters in blue: relative to nucleotide metabolism
*: strain deficient constructed
