# Supplementary material for: Expansion of the SOS regulon of Vibrio cholerae through extensive transcriptome analysis and experimental validation
Source: BMC Genomics. 2018 May 21;19:373. doi: 10.1186/s12864-018-4716-8 (PMC5963079; doi:10.1186/s12864-018-4716-8)
Supplement: Supplementary file 6 — List of Vibrio cholerae N16961 ncRNAs induced at least two-fold by Mitomycin C treatment. (XLSX 27 kb) [file 12864_2018_4716_MOESM6_ESM.xlsx]

## Sheet: Feuil1
Non coding RNAs induced by mitomycin C
	Ratio +/- MMC
csrB	3.271
csrC1	5.609
csrC2	5.475
micX1	2.323
micX2	2.313
micX3	2.308
mtlS1	12.541
mtlS2	14.305
ncRNA154 (tmRNA1)	2.478
ncRNA155 (tmRNA2)	2.478
ncRNA161 (gcvB)	6.664
ncRNA183 (Bacteria small/large SRP 1)	4.992
ncRNA184 Bacteria small SRP 2)	5.094
ncRNA185 (Bacteria small SRP 3)	5.102
ncRNA383 (RNase P bact a)	4.918
ncRNA601 (vqmR)	3.237
ryhB1	4.008
ryhB2	4.02
ncRNA20	10.998
ncRNA59	3.224
ncRNA158 (antisens VC0864-865)	3.197
ncRNA243	3.145
ncRNA246	3.145
ncRNA366	4.264
ncRNA398	2.183
ncRNA427	2.897
ncRNA547	11.517
ncRNA586	4.365
