# Supplementary material for: Expansion of the SOS regulon of Vibrio cholerae through extensive transcriptome analysis and experimental validation
Source: BMC Genomics. 2018 May 21;19:373. doi: 10.1186/s12864-018-4716-8 (PMC5963079; doi:10.1186/s12864-018-4716-8)
Supplement: Supplementary file 7 — List of Vibrio cholerae N16961 genes repressed at least two-fold by Mitomycin C treatment. (XLSX 31 kb) [file 12864_2018_4716_MOESM7_ESM.xlsx]

## Sheet: Feuil1
Label	Ratio +/- MMC
VC0012	0.466
VC0089	0.076
VC0142	0.371
VC0490	0.298
VC0491	0.275
VC0492	0.335
VC0533	0.363
VC0534	0.422
VC0622	0.481
VC0658	0.384
VC0687	0.441
VC0910	0.352
VC0911	0.45
VC0925	0.385
VC0937	0.424
VC0982	0.462
VC0993	0.435
VC1031	0.428
VC1080	0.472
VC1081	0.414
VC1082	0.391
VC1083	0.34
VC1084	0.318
VC1085	0.336
VC1086	0.417
VC1087	0.449
VC1088	0.357
VC1093	0.473
VC1120	0.432
VC1122	0.485
VC1145	0.39
VC1153	0.461
VC1185	0.424
VC1189	0.337
VC1211	0.332
VC1222	0.364
VC1247	0.413
VC1248	0.333
VC1249	0.441
VC1262	0.366
VC1298	0.427
VC1309	0.428
VC1313	0.266
VC1314	0.47
VC1315	0.182
VC1316	0.259
VC1322	0.35
VC1325	0.427
VC1327	0.334
VC1348	0.366
VC1349	0.288
VC1353	0.16
VC1359	0.416
VC1360	0.392
VC1361	0.399
VC1362	0.301
VC1367	0.354
VC1376	0.265
VC1377	0.344
VC1378	0.33
VC1394	0.228
VC1395	0.261
VC1396	0.216
VC1397	0.252
VC1398	0.182
VC1399	0.217
VC1400	0.344
VC1401	0.274
VC1402	0.259
VC1403	0.335
VC1405	0.325
VC1406	0.222
VC1418	0.469
VC1444	0.414
VC1445	0.395
VC1455	0.28
VC1464	0.28
VC1480	0.472
VC1490	0.477
VC1510	0.331
VC1511	0.211
VC1513	0.284
VC1515	0.222
VC1528	0.284
VC1558	0.424
VC1588	0.258
VC1595	0.393
VC1600	0.322
VC1601	0.222
VC1602	0.392
VC1619	0.345
VC1641	0.353
VC1643	0.395
VC1649	0.498
VC1651	0.348
VC1652	0.301
VC1653	0.389
VC1661	0.402
VC1662	0.413
VC1673	0.374
VC1674	0.423
VC1710	0.325
VC1754	0.461
VC1755	0.385
VC1760	0.47
VC1763	0.306
VC1788	0.308
VC1831	0.314
VC1851	0.276
VC1854	0.39
VC1868	0.421
VC1872	0.492
VC1873	0.364
VC1874	0.497
VC1934	0.278
VC1950	0.292
VC1951	0.395
VC1967	0.445
VC2007	0.409
VC2009	0.465
VC2047	0.186
VC2120	0.466
VC2122	0.342
VC2123	0.415
VC2161	0.498
VC2187	0.475
VC2190	0.366
VC2212	0.487
VC2221	0.334
VC2240	0.38
VC2264	0.443
VC2337	0.398
VC2340	0.312
VC2366	0.283
VC2367	0.431
VC2454	0.395
VC2455	0.36
VC2456	0.372
VC2464	0.461
VC2465	0.459
VC2467	0.394
VC2657	0.46
VC2658	0.495
VCA0008	0.253
VCA0031	0.226
VCA0032	0.319
VCA0074	0.404
VCA0080	0.206
VCA0153	0.366
VCA0154	0.336
VCA0155	0.301
VCA0156	0.317
VCA0157	0.449
VCA0176	0.413
VCA0210	0.309
VCA0211	0.422
VCA0212	0.398
VCA0268	0.281
VCA0269	0.276
VCA0294	0.336
VCA0345	0.451
VCA0370	0.308
VCA0483	0.365
VCA0495	0.484
VCA0516	0.326
VCA0522	0.479
VCA0527	0.387
VCA0559	0.435
VCA0570	0.457
VCA0572	0.484
VCA0574	0.489
VCA0588	0.494
VCA0590	0.43
VCA0591	0.476
VCA0592	0.416
VCA0593	0.45
VCA0646	0.399
VCA0653	0.267
VCA0663	0.403
VCA0681	0.496
VCA0695	0.29
VCA0699	0.422
VCA0719	0.409
VCA0728	0.346
VCA0729	0.438
VCA0730	0.413
VCA0736	0.488
VCA0738	0.306
VCA0757	0.317
VCA0758	0.361
VCA0759	0.38
VCA0798	0.435
VCA0803	0.312
VCA0848	0.406
VCA0864	0.253
VCA0877	0.392
VCA0895	0.368
VCA0906	0.334
VCA0923	0.443
VCA0935	0.356
VCA0960	0.358
VCA0965	0.283
VCA0978	0.438
VCA0979	0.397
VCA0980	0.282
VCA0981	0.417
VCA0987	0.366
VCA1016	0.44
VCA1017	0.397
VCA1024	0.452
VCA1033	0.367
VCA1034	0.413
VCA1042	0.342
VCA1045	0.281
VCA1046	0.273
VCA1056	0.296
VCA1086	0.343
VCA1087	0.425
VCA1088	0.372
VCA1089	0.386
VCA1090	0.348
VCA1091	0.315
VCA1092	0.368
VCA1093	0.421
VCA1094	0.321
VCA1095	0.323
VCA1096	0.329
VCA1097	0.337
VCA1113	0.488
VIBCH10492	0.27
VIBCH20458	0.486
