# Supplementary material for: Expansion of the SOS regulon of Vibrio cholerae through extensive transcriptome analysis and experimental validation
Source: BMC Genomics. 2018 May 21;19:373. doi: 10.1186/s12864-018-4716-8 (PMC5963079; doi:10.1186/s12864-018-4716-8)
Supplement: Supplementary file 8 — List of Vibrio cholerae N16961 ncRNAs repressed at least two-fold by Mitomycin C treatment. (XLSX 28 kb) [file 12864_2018_4716_MOESM8_ESM.xlsx]

## Sheet: Feuil1
Label	Ratio +/- MMC
ncRNA217	0.176
ncRNA228	0.332
ncRNA244	0.265
ncRNA245	0.265
ncRNA263	0.463
ncRNA289	0.367
ncRNA308	0.162
ncRNA318	0.413
ncRNA319	0.327
ncRNA355	0.468
ncRNA371	0.379
ncRNA445	0.269
ncRNA566	0.348
ncRNA569	0.415
ncRNA589	0.255
ncRNA72	0.293
ncRNA92	0.313
