# Supplementary material for: Expansion of the SOS regulon of Vibrio cholerae through extensive transcriptome analysis and experimental validation
Source: BMC Genomics. 2018 May 21;19:373. doi: 10.1186/s12864-018-4716-8 (PMC5963079; doi:10.1186/s12864-018-4716-8)
Supplement: Supplementary file 10 — Comparison between ncRNAs content characterized in our study and three previous works [12–14]. (XLS 170 kb) [file 12864_2018_4716_MOESM10_ESM.xls]

## Sheet: large chromosome
Vc ncRNA name	Chr.	Orientation	length	Coords.1	Coords.2	function	Raabe et al. Vc_npcR_name	Raabe et al. Orientation	Raabe et al. Coords.1	Raabe et al. Coords. 2	Liu et al. Vc_npcR_name	Liu et al. Orientation	Liu et al. Coords.1	Liu et al. Coords. 2	Papenfort et al. name	Papenfort et al. Orientation	Papenfort et al. Coords. 1	Papenfort et al. Coords. 2	Legend:
ncRNA1	1	+	136	64	199	IGR ncRNA														Coordinates or orientation do not match
ncRNA2	1	+	250	378	627	antisense VC0002														Coordinates match
ncRNA3	1	+	466	902	1367	antisense VC0003
ncRNA4	1	+	222	2170	2391	antisense VC0004
ncRNA5	1	+	400	5866	6265	antisense VC0009
ncRNA6	1	-	750	20173	20922	VC0022 antisense					7399	-	20837	20922
ncRNA7	1	+	1372	28162	29533	VC0031 antisense
ncRNA8	1	-	189	29720	29908	IGR ncRNA					510	-	29783	29908	Vcr2	-	29720	29908
ncRNA9	1	+	147	35648	35794	VC0036 antisense	Vc_npcR_4890	+	35714	35745
ncRNA10	1	+	495	36015	36509	VC0037 antisense
ncRNA635	1	+	294	36216	36509	VC0037 antisense
ncRNA11	1	-	181	53444	53624	VC0059 antisense
ncRNA12	1	+	249	97690	97938	IGR ncRNA
ryhB1	1	+	197	102454	102650	IGR ncRNA
ryhB2	1	+	428	102454	102881	IGR ncRNA
ncRNA14	1	-	268	106150	106417	IGR ncRNA									Vcr5	-	106209	106417
ncRNA629	1	+	1034	106078	107111	antisense VC0111	Vc_npcR_3782	+	106481	106537	3346	+	106481	106637
ncRNA15	1	+	631	106481	107111	antisense VC0111	Vc_npcR_3782	+	106481	106537	3346	+	106481	106637
ncRNA16	1	+	352	111570	111921	VC0117 antisense
ncRNA17	1	+	1024	126500	127523	VC0131-132 antisense
ncRNA18	1	-	61	132680	132740	IGR ncRNA
ncRNA19	1	+	141	133406	133546	VC0140 antisense
ncRNA20	1	-	161	134348	134508	IGR ncRNA									Vcr6	-	134377	134508
ncRNA21	1	-	568	134528	135095	VC0143 antisense
ncRNA22	1	-	237	150577	150813	IGR ncRNA					420	+	150734	150905
ncRNA23	1	-	211	167803	168013	IGR ncRNA
ncRNA24	1	+	215	176054	176268	VC0175 antisense
ncRNA25	1	-	298	178477	178774	IGR ncRNA	Vc_npcR_4184m	+	178734	178778	10845	+	178756	178779	Vcr12	-	178695	178774
ncRNA26	1	-	69	178985	179053	VIBCH10163 antisense	Vc_npcR_4667	+	178858	178922					Vcr13	-	178956	179053
ncRNA27	1	-	466	181674	182139	VC0179-180 antisense
ncRNA637	1	+	68	185430	185497	VC0183 antisense
ncRNA28	1	+	446	186561	187006	VC0184 antisense
ncRNA631	1	+	75	186932	187006	VC0184 antisense
csrB	1	-	416	196516	196931	IGR ncRNA	Vc_npcR_4011	-	196326	196379
ncRNA29	1	+	308	197205	197512	VC0191 antisense
ncRNA30	1	+	247	198357	198603	VC0192 antisense
ncRNA31	1	+	942	205000	205941	VC0199 antisense
ncRNA32	1	+	584	238722	239305	VC0234 antisense
ncRNA33	1	+	550	240573	241122	VC0236 antisense
ncRNA34	1	+	649	241831	242479	VC0237 antisense
ncRNA35	1	-	79	246189	246267	IGR ncRNA
ncRNA36	1	-	110	248898	249007	VC0242 antisense
ncRNA37	1	-	199	254082	254280	VC0247 antisense
ncRNA38	1	-	756	256089	256844	VC0249-250 antisense
ncRNA39	1	-	343	260427	260769	VC0253 antisense	Vc_npcR_4591	-	260534	260563
ncRNA40	1	-	668	261500	262167	VC0254-255 antisense
ncRNA41	1	-	70	263168	263237	VC0257 antisense
ncRNA42	1	+	273	266295	266567	VC0260 antisense
ncRNA43	1	+	612	266661	267272	VC0260 antisense
ncRNA44	1	-	276	267663	267938	VC0262 antisense
ncRNA45	1	-	627	274003	274629	antisense VC0268-269
ncRNA46	1	-	113	275440	275552	VC0269 antisense
ncRNA47	1	-	133	283007	283139	VC0277 antisense
ncRNA48	1	+	191	289543	289733	VC0282 antisense
ncRNA49	1	+	178	291884	292061	VC0283-284 antisense
ncRNA50	1	+	822	304650	305471	VC0297-298 antisense
ncRNA51	1	+	554	307420	307973	VC0299-300 antisense
ncRNA52	1	-	426	311163	311588	VC0302-303 antisense
ncRNA53	1	-	406	317836	318241	VC0306 antisense					9839	-	318129	318246
ncRNA54	1	-	185	319358	319542	VC0307 antisense
ncRNA55	1	-	261	319802	320062	VC0308 antisense
ncRNA56	1	-	207	329483	329689	IGR ncRNA
ncRNA57	1	+	388	330527	330914	VC0315 antisense
ncRNA58	1	+	143	334620	334762	VC0320 antisense
ncRNA59	1	-	96	350274	350369	IGR ncRNA	Vc_npcR_3763m	-	350275	350371	445	-	350283	350366	Vcr17	-	350275	350367
ncRNA60	1	+	915	356285	357199	VC0337 antisense
ncRNA636	1	+	729	356471	357199	VC0337 antisense
ncRNA61	1	+	499	357202	357700	VC0337 antisense
ncRNA62	1	+	1003	363688	364690	VC0342 antisense
ncRNA63	1	+	498	375013	375510	VC0353 antisense	Vc_npcR_4938	+	375150	375204
ncRNA64	1	-	202	378403	378604	VC0359 antisense					2608	+	378426	378547
ncRNA65	1	-	165	382976	383140	IGR ncRNA					110	+	382922	383007	Vcr19	-	383041	383140
ncRNA66	1	+	210	386244	386453	VC0370 antisense
ncRNA67	1	+	308	389411	389718	VC0373 antisense					3265	+	389691	389795
ncRNA68 (Lysine riboswitch)	1	-	182	414256	414437	IGR ncRNA					351	-	414255	414436
ncRNA69	1	+	537	416014	416550	VC0393 antisense
ncRNA70	1	+	939	416682	417620	VC0393 antisense
ncRNA71	1	+	449	418293	418741	VC0394 antisense
ncRNA72	1	+	964	419587	420550	VC0394 antisense
ncRNA73	1	-	202	423201	423402	VC0398 antisense
ncRNA74	1	-	473	437104	437576	VC0412 antisense
ncRNA75	1	+	99	460002	460100	IGR ncRNA
ncRNA76	1	+	158	461153	461310	IGR ncRNA
ncRNA77	1	+	485	475353	475837	VC0446 antisense	Vc_npcR_4911	+	475555	475619
ncRNA78	1	+	378	480775	481152	VC0449 antisense
ncRNA79	1	+	642	487292	487933	VC0455-456 antisense
ncRNA80	1	+	131	489530	489660	VC0459 antisense
ncRNA81	1	-	236	505994	506229	VC0475 antisense
ncRNA82	1	-	694	506806	507499	VC0476 antisense
ncRNA83	1	+	480	520378	520857	VC0488 antisense
ncRNA84	1	+	224	522302	522525	VC0489 antisense	Vc_npcR_4553	-	522419	522442
ncRNA85	1	+	245	522631	522875	IGR ncRNA									Vcr25	+	522631	522716
ncRNA86	1	+	557	523444	524000	VC0490 antisense	Vc_npcR_4389	+	523778	523798	6549	+	523489	523617
ncRNA87	1	+	471	527794	528264	VC0493 antisense
ncRNA88	1	-	162	529167	529328	VC0495 antisense
ncRNA89	1	-	388	529397	529784	VC0495-496 antisense
ncRNA90	1	+	527	532597	533123	VC0501 antisense
ncRNA632	1	+	469	532655	533123	VC0501 antisense
ncRNA91	1	+	657	534010	534666	VC0502 antisense	Vc_npcR_4936	-	534034	534127
ncRNA634	1	+	537	534130	534666	VC0502 antisense
ncRNA92	1	+	620	534743	535362	VIBCH10482 antisense
ncRNA93	1	-	368	535246	535613	VC0503 antisense
ncRNA94	1	-	433	535246	535678	VC0503 antisense
ncRNA95	1	-	583	536129	536711	VC0503 antisense
ncRNA96	1	+	1211	536732	537942	VC0504-505 antisense
ncRNA97	1	-	77	541113	541189	IGR ncRNA
ncRNA98	1	-	467	541451	541917	VC0512 antisense
ncRNA99	1	-	315	542837	543151	VC0512 antisense
ncRNA100	1	+	124	550081	550204	VC0516 antisense
ncRNA101	1	-	698	563424	564121	VC0532-533 antisense
ncRNA625	1	-	710	563424	564133	VC0532-533 antisense
ncRNA102	1	-	431	576043	576473	VC0544 antisense
ncRNA103	1	-	97	579956	580052	VC0547 antisense
ncRNA104	1	-	155	587691	587845	VC0554 antisense
ncRNA105	1	-	210	588277	588486	VC0554 antisense
ncRNA106	1	-	222	590612	590833	VC0556 antisense
ncRNA107	1	-	462	602579	603040	VC0568 antisense					1467	+	602926	603043
ncRNA108	1	-	145	603938	604082	IGR ncRNA
ncRNA109	1	+	696	608488	609183	VC0578-579 antisense
ncRNA110	1	+	77	618697	618773	VC0591 antisense
ncRNA111	1	+	281	622952	623232	VC0595 antisense
ncRNA112	1	+	278	646278	646555	VC0612 antisense
ncRNA113	1	+	259	651145	651403	VC0615 antisense
ncRNA114	1	+	72	657223	657294	VC0620 antisense
ncRNA115	1	+	229	657387	657615	IGR ncRNA					8101	+	657367	657499
ncRNA116	1	+	1432	661633	663064	VC0623-624 antisense
ncRNA117	1	+	705	664056	664760	VC0626 antisense									Vcr30	+	664056	664155
ncRNA118	1	-	249	668702	668950	VC0629 antisense
ncRNA119	1	+	489	671502	671990	VC0630 antisense
ncRNA120	1	+	160	675158	675317	VC0633 antisense
ncRNA121	1	-	551	682213	682763	VC0640 antisense					2268	+	682498	682653
ncRNA122	1	+	520	699045	699564	VC0653 antisense
ncRNA123	1	-	579	707970	708548	VC0662 antisense
ncRNA124	1	-	396	708933	709328	VC0662 antisense
ncRNA125	1	+	461	737971	738431	VC0690 antisense
ncRNA126	1	+	722	751096	751817	VC0702-703 antisense
ncRNA127	1	+	192	756763	756954	IGR ncRNA					2061	+	756765	756888
ncRNA128	1	-	181	762396	762576	IGR ncRNA					2528	+	762429	762561
ncRNA129	1	-	595	768069	768663	VC0714-715 antisense
ncRNA130	1	+	73	771632	771704	VC0718 antisense
ncRNA131	1	+	613	777019	777631	VC0723 antisense
ncRNA132	1	+	333	778505	778837	VC0723 antisense
ncRNA133	1	-	64	779730	779793	VC0724 antisense
ncRNA134	1	-	508	787642	788149	VC0732 antisense
ncRNA135	1	-	243	810145	810387	VC0758 antisense
ncRNA136	1	-	79	818050	818128	IGR ncRNA
ncRNA137	1	+	1198	831207	832404	VC0775 antisense
ncRNA138	1	-	472	835999	836470	VC0779 antisense					5002	-	836329	836461
ncRNA139	1	+	730	842060	842789	VC0786 antisense
ncRNA140	1	-	853	864218	865070	VC0809 antisense
ncRNA628	1	-	790	864218	865007	VC0809 antisense
ncRNA141	1	+	91	867454	867544	VC0812 antisense
ncRNA142	1	+	501	867926	868426	VC0812 antisense
ncRNA143	1	+	432	868771	869202	VC0812 antisense
ncRNA144	1	+	609	870255	870863	VC0813-814 antisense
ncRNA145	1	+	347	871824	872170	VC0815 antisense
ncRNA638	1	+	447	872294	872740	VC0815 antisense
ncRNA146	1	-	700	872989	873688	VC0817 antisense
ncRNA147	1	+	66	874427	874492	VC0818 antisense
ncRNA148	1	+	69	886905	886973	VC0825 antisense
ncRNA149	1	+	116	887179	887294	VC0825 antisense
ncRNA150	1	-	123	888945	889067	VC0826 antisense
ncRNA151	1	-	372	889823	890194	VC0827 antisense
ncRNA152	1	-	312	901998	902309	VC0840 antisense					5031	-	902291	902309
ncRNA153	1	-	297	908011	908307	VC0845 antisense
tarB	1	-	91	911220	911310	IGR ncRNA
ncRNA154 (tmRNA1)	1	-	368	914290	914657	IGR ncRNAcourt					9597	-	919411	919430
ncRNA155 (tmRNA2)	1	-	377	914290	914666	IGR ncRNAlong
ncRNA156	1	-	480	926796	927275	VC0861-862 antisense
ncRNA158	1	-	553	929353	929905	VC0864-865 antisense									Vcr37	-	929797	929861
ncRNA159	1	+	123	943614	943736	IGR ncRNA
csrC1	1	+	370	943846	944215	IGR ncRNA
csrC2	1	+	578	943846	944423	IGR ncRNA
ncRNA160	1	-	219	944163	944381	IGR ncRNA
ncRNA161 (gcvB)	1	-	523	954402	954924	IGR ncRNA	Vc_npcR_4483	-	954562	954608	403	-	954814	954922
ncRNA162	1	+	185	957700	957884	VC0899 antisense
ncRNA163	1	+	584	958533	959116	VC0899-900 antisense
ncRNA164	1	-	662	977690	978351	VC0914 antisense
ncRNA165	1	-	251	981965	982215	VC0919 antisense
ncRNA166	1	+	172	1019879	1020050	VC0956 antisense
ncRNA167	1	+	156	1029868	1030023	VC0965 antisense
ncRNA168	1	+	821	1033222	1034042	VC0969 antisense
ncRNA169	1	-	284	1038186	1038469	VC0972 antisense
ncRNA170	1	+	120	1041763	1041882	VC0976 antisense
ncRNA171	1	-	202	1043195	1043396	IGR ncRNA court
ncRNA172	1	-	245	1043195	1043439	IGR ncRNA long
ncRNA173	1	+	485	1043467	1043951	VC0979 antisense
ncRNA174	1	+	111	1053123	1053233	VC0988 antisense
ncRNA175	1	+	604	1058547	1059150	VC0993 antisense
ncRNA176	1	-	560	1064868	1065427	VC0998 antisense
ncRNA177	1	+	355	1096027	1096381	VC1029 antisense
ncRNA178	1	+	367	1112927	1113293	VC1044 antisense
ncRNA179	1	+	168	1114590	1114757	IGR ncRNA					1040	+	1114590	1114729	Vcr43	+	1114590	1114749
ncRNA180	1	-	115	1122006	1122120	VC1053 antisense									Vcr44	+	1121911	1122039
ncRNA181	1	+	290	1125902	1126191	VC1057 antisense
ncRNA182	1	-	50	1134652	1134701	VC1067 antisense
ncRNA183= SRP bact1	1	+	136	1135413	1135548	IGR ncRNA moyen					1097	+	1135413	1135433
ncRNA184= SRP bact2	1	+	107	1135442	1135548	IGR ncRNA court
ncRNA185= SRP bact3	1	+	269	1135442	1135710	IGR ncRNA long
ncRNA186	1	-	112	1135552	1135663	IGR ncRNA
ncRNA187	1	+	291	1145978	1146268	VC1077-1079 antisense
ncRNA188	1	-	186	1151601	1151786	VC1085 antisense
ncRNA189	1	+	149	1156549	1156697	VC1088 antisense
ncRNA190	1	-	333	1160353	1160685	VC1092 antisense
ncRNA191	1	-	320	1164413	1164732	VC1096 antisense
ncRNA192	1	-	491	1177768	1178258	VC1108 antisense
ncRNA193	1	-	297	1211578	1211874	VC1141 antisense
ncRNA194	1	+	333	1212212	1212544	VC1142 antisense
ncRNA195	1	+	213	1219530	1219742	VC1148 antisense
ncRNA196	1	+	389	1221830	1222218	VC1149-1150 antisense
ncRNA197	1	+	326	1227270	1227595	VC1156 antisense
ncRNA198	1	+	1374	1242045	1243418	VC1169-1170 antisense
ncRNA199	1	+	331	1263449	1263779	VC1188 antisense
ncRNA200	1	+	233	1266156	1266388	IGR ncRNA	Vc_npcR_4420	+	1266078	1266172
ncRNA201	1	-	196	1273695	1273890	VC1199 antisense
ncRNA202	1	+	348	1306054	1306401	VC1232 antisense	Vc_npcR_4940	-	1306051	1306079
ncRNA203	1	-	703	1310563	1311265	VC1236 antisense					6510	+	1310943	1311100
ncRNA204	1	+	241	1321594	1321834	VC1249 antisense
ncRNA205	1	+	191	1322643	1322833	VC1250 antisense	Vc_npcR_4378	+	1322691	1322707
ncRNA206	1	+	450	1329043	1329492	VC1257 antisense
ncRNA207	1	+	201	1334456	1334656	VC1260 antisense
ncRNA208	1	-	280	1342690	1342969	VC1267 antisense
ncRNA209	1	-	490	1347169	1347658	VC1272-1273 antisense
ncRNA210	1	-	435	1348298	1348732	VC1273 antisense
ncRNA211	1	-	318	1357288	1357605	VC1282 antisense
ncRNA212	1	-	398	1360436	1360833	VC1285 antisense
ncRNA213	1	+	1001	1365346	1366346	VC1288 antisense	Vc_npcR_4586	+	1366249	1366310	6522	+	1365935	1366059
ncRNA214	1	+	881	1373767	1374647	VC1295 antisense
ncRNA215 (TPP)	1	+	238	1374778	1375015	IGR ncRNA					1314	+	1374779	1374933
ncRNA216	1	-	271	1379313	1379583	VC1299 antisense					1176	+	1379312	1379443
ncRNA217	1	+	1329	1381448	1382776	VC1301 antisense
ncRNA218	1	+	615	1382843	1383457	VC1302 antisense									Vcr55	+	1382843	1382942
ncRNA219	1	-	463	1387303	1387765	VC1306 antisense
ncRNA220	1	-	317	1389912	1390228	VC1308 antisense
ncRNA221	1	+	164	1394816	1394979	VC1312 antisense
ncRNA222	1	-	448	1404663	1405110	VC1321 antisense
ncRNA223	1	-	397	1407421	1407817	VC1321 antisense					3355	+	1407799	1407907
ncRNA224	1	+	368	1415536	1415903	VC1332 antisense
ncRNA225	1	-	276	1423055	1423330	VC1338 antisense
ncRNA226	1	-	217	1462530	1462746	VC1372 antisense
ncRNA227	1	+	289	1464430	1464718	VC1373 antisense
ncRNA229	1	-	379	1479943	1480321	VC1388 antisense
ncRNA230	1	+	281	1488359	1488639	VC1397 antisense
ncRNA231	1	+	478	1490513	1490990	VC1399-VC1400 antisense
ncRNA232	1	+	388	1492738	1493125	VC1402 antisense
ncRNA233	1	-	201	1499343	1499543	VC1406 antisense
ncRNA234	1	-	139	1512194	1512332	VC1416 antisense
ncRNA235 (glycine riboswitch)	1	-	267	1520421	1520687	IGR ncRNA					2742	-	1520426	1520594
ncRNA236	1	+	506	1522810	1523315	VC1424-1425 antisense
ncRNA237	1	-	308	1528699	1529006	VC1431 antisense
ncRNA238	1	+	406	1546320	1546725	VC1447 antisense
ncRNA239	1	-	159	1554023	1554181	VC1451 antisense
ncRNA240	1	-	177	1557768	1557944	VC1451 antisense
ncRNA241	1	+	250	1574027	1574276	VC1465 antisense
ncRNA242	1	+	78	1578195	1578272	IGR ncRNA
ncRNA243	1	+	214	1578674	1578887	IGR ncRNA					1244	+	1578674	1578815	Vcr57	+	1578675	1578909
ncRNA244	1	-	195	1578736	1578930	IGR ncRNA					7852	-	1578791	1578930	Vcr58	-	1578736	1578932
ncRNA246	1	+	214	1584795	1585008	IGR ncRNA									Vcr60	+	1584796	1585028
ncRNA245	1	-	195	1584857	1585051	IGR ncRNA	Vc_npcR_3784	-	1584857	1585053					Vcr61	-	1584855	1585053
ncRNA247	1	+	705	1585418	1586122	VC1479-1480 antisense
ncRNA248	1	+	379	1595685	1596063	VC1490 antisense					7374	-	1595731	1595765	Vcr64	-	1595729	1595803
ncRNA249	1	+	522	1602328	1602849	VC1492-1493 antisense
ncRNA250	1	+	258	1605341	1605598	VC1494 antisense
ncRNA251	1	-	507	1611161	1611667	VC1499-1500 antisense
ncRNA252	1	-	202	1614319	1614520	VC1501 antisense
ncRNA253	1	-	229	1651419	1651647	VC1539 antisense
ncRNA254	1	-	283	1672919	1673201	VC1560 antisense
ncRNA255	1	+	265	1673276	1673540	VC1561 antisense
ncRNA256	1	-	165	1692455	1692619	VC1582 antisense
ncRNA257	1	-	443	1703075	1703517	VC1591 antisense
ncRNA258	1	-	960	1704025	1704984	VC1593 antisense
ncRNA627	1	-	786	1704025	1704810	VC1593 antisense
ncRNA259	1	-	114	1705604	1705717	VC1593 antisense
ncRNA260	1	-	191	1712030	1712220	VC1598 antisense
ncRNA261	1	+	258	1715622	1715879	VC1602 antisense
ncRNA262	1	+	425	1719922	1720346	IGR ncRNA	Vc_npcR_4860	+	1719971	1720005
ncRNA264	1	+	520	1739844	1740363	VC1620 antisense					3667	-	1739869	1739981
ncRNA265	1	+	218	1751872	1752089	VC1628 antisense
ncRNA266	1	-	491	1762032	1762522	VC1636 antisense
ncRNA267	1	-	614	1762955	1763568	VC1636 antisense
ncRNA268	1	-	189	1774186	1774374	VC1647 antisense
ncRNA269	1	+	327	1775972	1776298	VC1649 antisense
ncRNA270	1	+	190	1784398	1784587	VC1653 antisense
ncRNA271	1	+	93	1784798	1784890	VC1653 antisense
ncRNA272	1	-	368	1787354	1787721	VC1655 antisense
ncRNA273	1	-	747	1790232	1790978	VC1658 antisense
ncRNA274	1	-	249	1792043	1792291	VC1660 antisense	Vc_npcR_4747	+	1792100	1792161
ncRNA275	1	-	242	1792902	1793143	VC1660 antisense
ncRNA276	1	+	351	1801887	1802237	IGR ncRNA	Vc_npcR_3988	+	1801888	1801974					Vcr67	+	1801887	1802121
ncRNA277	1	-	269	1813942	1814210	VC1680 antisense
ncRNA278	1	-	197	1814703	1814899	VC1680 antisense
ncRNA279	1	-	431	1814912	1815342	VC1680 antisense
ncRNA280	1	+	241	1826792	1827032	VC1692 antisense
ncRNA281	1	+	191	1834820	1835010	IGR ncRNA
ncRNA282	1	+	512	1835279	1835790	VC1704 antisense					8399	+	1835279	1835467
ncRNA283	1	-	343	1841381	1841723	VC1709 antisense
ncRNA284	1	-	193	1873829	1874021	IGR ncRNA
vrrA	1	+	143	1878684	1878826	IGR ncRNA					117	+	1878687	1878816
ncRNA285	1	+	98	1886959	1887056	VC1751 antisense
ncRNA286	1	+	358	1903728	1904085	VC1764 antisense
ncRNA287	1	+	132	1905771	1905902	VC1765 antisense
ncRNA288	1	+	267	1909816	1910082	VC1766 antisense
ncRNA630	1	+	256	1909827	1910082	VC1766 antisense
ncRNA289	1	+	826	1911841	1912666	VC1767-1768 antisense
ncRNA290	1	+	180	1914379	1914558	VC1769 antisense
ncRNA291	1	+	1133	1928558	1929690	VC1778-1779 antisense
ncRNA633	1	+	1079	1928612	1929690	VC1778-1779 antisense
ncRNA292	1	-	719	1931910	1932628	VC1783 antisense
ncRNA293	1	-	435	1932850	1933284	VC1783-1784 antisense
ncRNA294	1	-	385	1934853	1935237	VC1784 antisense
ncRNA295	1	+	409	1937821	1938229	VC1789 antisense
ncRNA296	1	+	136	1938368	1938503	VC1789-1790 antisense
ncRNA297	1	+	89	1941081	1941169	VC1794 antisense
ncRNA298	1	+	601	1942326	1942926	VIBCH11730-VC1797 antisense									Vcr69	+	1942326	1942613
ncRNA299	1	+	315	1944155	1944469	VC1798-1799 antisense					2501	+	1944207	1944332
ncRNA300	1	-	429	1949060	1949488	VC1804-1805 antisense
ncRNA301	1	-	350	1949917	1950266	VC1806 antisense
ncRNA302	1	+	285	1953079	1953363	IGR ncRNA									Vcr71	+	1953080	1953364
ncRNA303	1	+	268	1954485	1954752	VC1812-1813 antisense
ncRNA304	1	+	143	1972475	1972617	VC1831 antisense
ncRNA305	1	+	101	1975687	1975787	IGR ncRNA
ncRNA306	1	-	861	1989153	1990013	VC1849-1850 antisense
ncRNA307	1	-	425	1990089	1990513	VC1851 antisense
ncRNA308	1	-	183	1991404	1991586	VC1852 antisense
ncRNA309	1	+	136	1992092	1992227	VC1853 antisense	Vc_npcR_4099	+	1992081	1992118
ncRNA310	1	+	179	2006646	2006824	IGR ncRNA					8044	+	2006804	2006827
ncRNA311	1	-	282	2013804	2014085	VC1870 antisense
ncRNA312	1	+	269	2025379	2025647	VC1879 antisense
ncRNA313	1	-	736	2034399	2035134	VC1887 antisense	Vc_npcR_4323	+	2034882	2034902					Vcr73	-	2034945	2035133
ncRNA314	1	-	154	2037979	2038132	VC1889 antisense
ncRNA315	1	+	515	2041111	2041625	VC1893-1894 antisense
ncRNA316	1	-	1007	2044645	2045651	VC1898 antisense	Vc_npcR_4493	-	2045521	2045545
ncRNA317	1	-	78	2051216	2051293	VC1902 antisense
ncRNA318	1	-	392	2055488	2055879	VC1905 antisense	Vc_npcR_4218	-	2055677	2055763	789	-	2055764	2055877
ncRNA319	1	-	580	2055893	2056472	VC1905 antisense	Vc_npcR_4908	-	2056007	2056157
ncRNA320	1	-	130	2060041	2060170	VC1910 antisense
ncRNA321	1	-	453	2084806	2085258	VC1933-1934 antisense
ncRNA322	1	-	578	2088263	2088840	VC1936-1937 antisense
ncRNA323	1	-	181	2094551	2094731	VC1944 antisense
ncRNA324	1	-	314	2095247	2095560	VC1944 antisense
ncRNA325	1	-	211	2099685	2099895	VC1949 antisense
ncRNA326	1	+	223	2103943	2104165	IGR ncRNA
ncRNA327	1	+	140	2104026	2104165	IGR ncRNA
ncRNA328	1	-	973	2112143	2113115	VC1960-1961 antisense					374	+	2112928	2113061
ncRNA329	1	+	217	2114184	2114400	VC1964 antisense
ncRNA330	1	-	441	2117461	2117901	VC1966-VIBCH11896 antisense
ncRNA331	1	-	619	2120688	2121306	VC1970 antisense
ncRNA332	1	-	535	2129380	2129914	VC1977 antisense
ncRNA333	1	-	470	2148219	2148688	VC1994 antisense					4367	-	2148575	2148684
ncRNA334	1	-	1102	2163776	2164877	VC2011 antisense
ncRNA335	1	-	198	2184621	2184818	IGR ncRNA
ncRNA336	1	-	221	2190446	2190666	IGR ncRNA
ncRNA337	1	-	688	2203832	2204519	VC2046 antisense
ncRNA338	1	+	92	2206445	2206536	VC2049 antisense					3656	-	2206290	2206450
ncRNA339	1	+	266	2210299	2210564	VC2052-2053 antisense	Vc_npcR_4139	+	2210244	2210300
ncRNA340	1	+	116	2210638	2210753	VC2053 antisense
ncRNA341	1	+	254	2211964	2212217	VC2056 antisense
ncRNA342	1	+	240	2223213	2223452	VC2068 antisense
ncRNA343	1	+	212	2223885	2224096	VC2068 antisense
ncRNA344	1	+	264	2225094	2225357	VC2069 antisense
ncRNA345	1	-	174	2232752	2232925	VC2075 antisense
tfoR	1	+	263	2236578	2236840	IGR ncRNA					826	+	2236607	2236702
ncRNA346	1	+	602	2240297	2240898	VC2080-2081 antisense
ncRNA347	1	+	96	2249598	2249693	VC2088 antisense
ncRNA348	1	-	122	2263308	2263429	VC2106 antisense
ncRNA349	1	+	249	2264206	2264454	VC2107 antisense
ncRNA350	1	-	63	2270245	2270307	IGR ncRNA
ncRNA351	1	+	391	2292719	2293109	VC2137-2138 antisense
ncRNA352	1	+	331	2292779	2293109	VC2137-2138 antisense
ncRNA353	1	+	287	2306786	2307072	VC2157 antisense
ncRNA354	1	+	1039	2320247	2321285	VC2174-2175 antisense					2300	+	2320644	2320766
ncRNA355	1	-	251	2334402	2334652	IGR ncRNA	Vc_npcR_3861	-	2334426	2334567	3550	-	2334440	2334624
ncRNA356	1	-	391	2349113	2349503	VC2203 antisense					5034	-	2348985	2349129
ncRNA357	1	+	174	2351369	2351542	VC2207 antisense
ncRNA358	1	+	217	2366311	2366527	VC2213 antisense					1138	-	2366222	2366349
ncRNA360	1	-	1184	2376710	2377893	VC2222-2223 antisense
ncRNA361	1	-	384	2391888	2392271	VC2237 antisense
ncRNA362	1	+	214	2406662	2406875	VC2252 antisense
ncRNA363	1	+	248	2411706	2411953	VC2255 antisense
ncRNA364	1	-	192	2418571	2418762	VC2262 antisense
ncRNA365	1	+	421	2424414	2424834	VC2269-2270 antisense	Vc_npcR_4549	+	2424717	2424838	856	+	2424422	2424525
ncRNA366	1	-	318	2433375	2433692	IGR ncRNA	Vc_npcR_4716	-	2433387	2433416					Vcr82	-	2433387	2433692
ncRNA367	1	-	254	2433772	2434025	VC2279 antisense
ncRNA368	1	-	688	2451639	2452326	VC2297 antisense
ncRNA369	1	-	359	2457699	2458057	VC2305 antisense
ncRNA370	1	-	514	2458876	2459389	VC2307 antisense
ncRNA371	1	-	598	2464545	2465142	VC2316 antisense
ncRNA372	1	+	209	2467625	2467833	VC2319 antisense
ncRNA373	1	+	426	2472404	2472829	VC2322 antisense									Vcr83	+	2472404	2472599
ncRNA374	1	-	544	2478611	2479154	VC2326-2329 antisense
ncRNA375	1	-	575	2486396	2486970	VC2337 antisense
ncRNA376	1	+	626	2497227	2497852	VC2342-2343 antisense
ncRNA377	1	-	631	2500201	2500831	VC2344 antisense
ncRNA379	1	-	215	2515670	2515884	IGR ncRNA	Vc_npcR_4576	-	2515857	2515916
ncRNA378	1	+	88	2515747	2515834	IGR ncRNA
ncRNA380	1	-	173	2543621	2543793	VC2378 antisense
ncRNA381	1	-	158	2553377	2553534	VC2388 antisense
ncRNA382	1	+	177	2568069	2568245	VC2399 antisense
ncRNA383= RNaseP bact a	1	-	440	2580680	2581119	IGR ncRNA
ncRNA384	1	-	603	2588680	2589282	VC2416 antisense
ncRNA385	1	-	475	2596708	2597182	VC2422 antisense
ncRNA386	1	-	151	2599542	2599692	VC2425 antisense
ncRNA387	1	+	602	2609260	2609861	VC2434-2435 antisense
ncRNA388	1	+	219	2617914	2618132	IGR ncRNA
ncRNA389	1	-	209	2621801	2622009	VC2442 antisense
ncRNA390	1	-	358	2652971	2653328	VC2472 antisense
ncRNA391	1	+	105	2653872	2653976	IGR ncRNA					477	+	2653879	2654005
ncRNA392 (6S)	1	+	185	2658210	2658394	IGR ncRNA
ncRNA393	1	-	185	2661278	2661462	IGR ncRNA
ncRNA394 ( leu leader)	1	+	145	2669966	2670110	IGR ncRNA									Vcr87	+	2669966	2670111
ncRNA395	1	+	1052	2681598	2682649	VC2497 antisense
ncRNA396	1	-	359	2696496	2696854	VC2507 antisense
ncRNA397	1	+	264	2702300	2702563	VC2513-2514 antisense
ncRNA398	1	+	220	2707264	2707483	IGR ncRNA					2926	+	2707298	2707439
ncRNA399	1	-	485	2735019	2735503	VC2552-2553 antisense
ncRNA400	1	-	966	2737088	2738053	VC2554-2555 antisense
ncRNA401	1	+	401	2764493	2764893	VC2597 antisense					3564	-	2764814	2765016
ncRNA402	1	-	918	2778280	2779197	VC2608 antisense					4290	-	2778903	2779028
ncRNA403	1	-	1285	2779430	2780714	VC2609-2610 antisense
ncRNA404	1	+	125	2791808	2791932	VC2621 antisense
ncRNA405	1	+	427	2797382	2797808	VC2626 antisense
ncRNA406	1	+	180	2805439	2805618	VC2634 antisense	Vc_npcR_4361	+	2805472	2805558	1728	+	2805439	2805566
ncRNA407	1	-	641	2806911	2807551	VC2635 antisense
ncRNA408	1	-	160	2811657	2811816	VC2640 antisense
ncRNA409	1	-	370	2811793	2812162	VC2640 antisense					1416	-	2812141	2812162
ncRNA410	1	-	339	2817486	2817824	VC2645 antisense
ncRNA411	1	-	555	2818041	2818595	VC2645-2646 antisense
ncRNA412	1	-	354	2835575	2835928	VC2667 antisense
ncRNA413	1	+	250	2845873	2846122	VC2678 antisense
ncRNA414	1	-	162	2847714	2847875	VC2679 antisense					9899	-	2847604	2847759
ncRNA415	1	-	579	2847946	2848524	VC2679-2681 antisense
ncRNA416	1	-	394	2867797	2868190	VC2699 antisense
ncRNA417	1	-	243	2871180	2871422	VC2700 antisense
ncRNA418	1	-	190	2872727	2872916	VC2701 antisense
ncRNA419	1	-	949	2884624	2885572	VC2711 antisense					6865	+	2885449	2885558
ncRNA626	1	-	790	2884624	2885413	VC2711 antisense						+	2885449	2885558
ncRNA420	1	+	82	2888324	2888405	VC2713 antisense
ncRNA421	1	-	272	2894324	2894595	VC2719 antisense
ncRNA422	1	-	833	2909188	2910020	VC2736-2738 antisense					4642	+	2909912	2910028
ncRNA423	1	-	184	2923466	2923649	VC2749 antisense
ncRNA424	1	-	330	2925256	2925585	VC2750 antisense
ncRNA425	1	-	412	2925683	2926094	VC2750 antisense					4217	-	2926013	2926102
ncRNA426	1	+	96	2927643	2927738	IGR ncRNA
ncRNA427	1	-	98	2928037	2928134	IGR ncRNA
ncRNA428	1	+	936	2940568	2941503	VC2756-2757 antisense
ncRNA429	1	+	94	2959782	2959875	VC2775 antisense

## Sheet: small chromosome
Vc ncRNA name	Chr.	Orientation	length	Corrds.1	Coords.2	function	Raabe et al. Vc_npcR_name	Raabe et al. Orientation	Raabe et al. Coords.1	Raabe et al. Coords. 2	Liu et al. Vc_npcR_name	Liu et al. Orientation	Liu et al. Coords.1	Liu et al. Coords. 2	Papenfort et al. name	Papenfort et al. Orientation	Papenfort et al. Coords. 1	Papenfort et al. Coords. 2	Legend:
ncRNA430	2	+	744	260	1003	IGR ncRNA														Coordiantes or orientation do not match
ncRNA431	2	+	359	3202	3560	VCA0003 antisense	Vc_npcR_4366	+	3268	3284	2668	+	3213	3284	Vcr90	+	3202	3285		Coordinates match
ncRNA432	2	+	127	12070	12196	IGR ncRNA					1530	+	12123	12233
ncRNA433	2	-	291	19774	20064	VCA0017 antisense
ncRNA434	2	-	204	33449	33652	VCA0027 antisense
ncRNA435	2	+	212	38629	38840	VCA0031 antisense
ncRNA436	2	+	418	46436	46853	VCA0038-39 antisense
ncRNA437	2	+	365	47014	47378	VCA0039-40 antisense
qrr2	2	+	281	48275	48555	IGR ncRNA
ncRNA438	2	-	206	52620	52825	VCA0044 antisense
ncRNA439	2	+	528	59814	60341	VCA0052 antisense
ncRNA440	2	+	702	60554	61255	VCA0052 antisense
ncRNA441	2	-	80	68836	68915	VCA0063 antisense
ncRNA442	2	-	358	72679	73036	VCA0064-65 antisense
ncRNA443	2	-	313	79875	80187	VCA0070 antisense
ncRNA444	2	+	442	84826	85267	VCA0076 antisense
ncRNA445	2	+	878	86453	87330	VCA0077 antisense
ncRNA446	2	+	449	90526	90974	VCA0080 antisense
ncRNA447	2	+	339	91413	91751	VCA0080 antisense
ncRNA448	2	+	176	98770	98945	VCA0088 antisense
ncRNA449	2	+	756	99023	99778	VCA0090 antisense
ncRNA450	2	+	224	100559	100782	antisense VCA0092	Vc_npcR_4926	+	100588	100681	1069	+	100558	100682	Vcr92	+	100558	100683
ncRNA451	2	-	613	103153	103765	VCA0096 antisense					2657	-	103583	103680
ncRNA452	2	-	224	106090	106313	VCA0098 antisense
ncRNA453	2	+	160	113042	113201	VCA0104 antisense
ncRNA454	2	+	223	113306	113528	VCA0104 antisense
ncRNA455	2	+	324	114706	115029	IGR ncRNA
ncRNA456	2	-	294	130796	131089	VCA0118-119 antisense
ncRNA457	2	-	203	137982	138184	VCA0123 antisense
ncRNA458	2	-	230	139547	139776	VCA0123 antisense
ncRNA459	2	-	433	147303	147735	VCA0132 antisense
ncRNA460	2	+	111	152731	152841	VCA0137 antisense
ncRNA461	2	+	286	153550	153835	IGR ncRNA
ncRNA462	2	+	436	176694	177129	VCA0159 antisense
ncRNA463	2	-	435	180069	180503	IGR ncRNA	Vc_npcR_4028	-	179957	180091
							Vc_npcR_4480	-	180157	180393
ncRNA464	2	+	347	188646	188992	VCA0171 antisense
ncRNA465	2	-	102	196064	196165	IGR ncRNA									Vcr94	-	196064	196146
ncRNA466	2	+	408	200950	201357	VCA0182 antisense
ncRNA467	2	-	221	213080	213300	VCA0197 antisense					2139	-	213080	213184	Vcr95	-	213084	213300
ncRNA468	2	-	811	214295	215105	VCA0198 antisense
ncRNA469	2	-	221	215418	215638	VCA0198 antisense
ncRNA470	2	-	79	215721	215799	IGR ncRNA
ncRNA472	2	-	436	225081	225516	VCA0208-209 antisense
ncRNA473	2	+	716	230693	231408	VCA0213 antisense
ncRNA474	2	+	84	232429	232512	VCA0214 antisense
ncRNA476	2	+	294	235079	235372	VCA0217-218 antisense
ncRNA477	2	-	293	239719	240011	VCA0219 antisense
ncRNA478	2	-	654	248114	248767	VCA0225 antisense
ncRNA479	2	-	205	250065	250269	VCA0228 antisense
ncRNA480	2	+	285	279763	280047	VCA0261-262 antisense
ncRNA481	2	-	433	284440	284872	VCA0267 antisense
ncRNA482	2	-	305	285626	285930	VCA0268 antisense
ncRNA483	2	+	94	300143	300236	IGR ncRNA	Vc_npcR_4851	+	300194	300244	781	+	300143	300253
ncRNA484	2	-	157	300279	300435	IGR ncRNA
ncRNA485	2	-	1351	301608	302958	VCA0281-283 antisense
ncRNA486	2	-	660	304542	305201	VCA0284 antisense
ncRNA487	2	-	599	307001	307599	VCA0287 antisense
ncRNA488	2	-	295	321728	322022	VCA0309 antisense
ncRNA489	2	+	292	326573	326864	VCA0319 antisense
ncRNA490	2	+	152	335826	335977	IGR ncRNA
ncRNA607	2	+	300	343673	343972	VCA0349 antisense
ncRNA606	2	+	132	350048	350179	VIBCH20336 antisense
ncRNA491	2	+	444	357486	357929	VCA0371 antisense
ncRNA492	2	-	66	359490	359555	VCA0374 antisense
ncRNA493	2	-	51	360633	360683	VCA0376 antisense
ncRNA494	2	-	244	367481	367724	IGR ncRNA
ncRNA605	2	+	292	422470	422761	VCA0482 antisense
ncRNA495	2	-	495	429049	429543	VCA0494-495 antisense	Vc_npcR_4487	-	429110	429140
ncRNA496	2	-	424	429636	430059	VCA0495 antisense
ncRNA608	2	+	300	433465	433764	VCA0504 antisense
ncRNA497	2	-	444	435887	436330	VCA0508 antisense
ncRNA498	2	-	103	449222	449324	IGR ncRNA					173	-	449220	449323
ncRNA499	2	+	468	458976	459443	VCA0524 antisense
ncRNA500 (A7)	2	+	206	461105	461310	IGR ncRNA									Vcr98	+	461105	461286
ncRNA501	2	-	319	468971	469289	VCA0531 antisense
ncRNA502	2	-	153	470301	470453	VCA0531 antisense
ncRNA503	2	+	119	472170	472288	VCA0534 antisense
ncRNA504	2	+	221	483831	484051	IGR ncRNA					9054	+	483909	484036
ncRNA505	2	-	393	495688	496080	VCA0558 antisense
ncRNA506	2	-	342	503060	503401	VCA0564-565 antisense
ncRNA507	2	-	853	506292	507144	VCA0568 antisense
ncRNA508	2	-	125	508020	508144	IGR ncRNA
ncRNA509	2	-	182	517086	517267	VCA0577 antisense									Vcr99	-	517084	517267
ncRNA510	2	+	177	540037	540213	VCA0602 antisense
ncRNA511	2	+	357	566668	567024	VCA0629 antisense
ncRNA512	2	+	87	581219	581305	VCA0646 antisense
ncRNA513	2	+	623	596055	596677	VCA0658-659 antisense
ncRNA514	2	-	303	598389	598691	VCA0663 antisense
ncRNA516	2	-	1907	598697	600603	VCA0663 antisense
ncRNA515	2	-	93	599129	599221	VCA0663 antisense
ncRNA517	2	-	516	622507	623022	VCA0685-686 antisense
ncRNA518	2	+	310	633790	634099	IGR ncRNA
ncRNA520	2	-	72	642203	642274	IGR ncRNA									Vcr101	-	642203	642274
ncRNA521	2	+	303	648633	648935	VCA0706 antisense
ncRNA522	2	-	162	666336	666497	VCA0722 antisense
ncRNA523	2	+	409	683700	684108	VCA0737 antisense
ncRNA524	2	-	247	687346	687592	IGR ncRNA
ncRNA525	2	-	372	693413	693784	VCA0748 antisense
ncRNA526	2	-	243	694073	694315	VCA0748-749 antisense
ncRNA527	2	+	302	707160	707461	VCA0763 antisense	Vc_npcR_4723	+	707409	707438
ncRNA528	2	-	478	710387	710864	VCA0766-767 antisense
ncRNA529	2	-	459	718528	718986	VCA0776-777 antisense
ncRNA530	2	-	638	718994	719631	VCA0777 antisense	Vc_npcR_4656	-	719499	719538
ncRNA531	2	-	440	727045	727484	VCA0783 antisense
ncRNA532	2	-	302	728791	729092	VCA0785 antisense
ncRNA533	2	-	352	731015	731366	VCA0786 antisense
ncRNA534	2	+	628	740515	741142	VCA0799 antisense	Vc_npcR_4573	+	740801	740827
ncRNA535	2	+	803	747970	748772	VCA0804 antisense					7006	-	748452	748556
ncRNA536	2	-	873	751422	752294	VCA0807 antisense	Vc_npcR_4429	-	752154	752174	1777	-	751908	752031
ncRNA537	2	-	241	753275	753515	IGR ncRNA
ncRNA538	2	-	199	755893	756091	VCA0811 antisense
ncRNA539	2	-	82	760295	760376	IGR ncRNA
ncRNA540	2	-	61	763622	763682	VCA0817 antisense
ncRNA541	2	-	469	764485	764953	VCA0818 antisense
ncRNA542	2	-	145	776823	776967	IGR ncRNA	Vc_npcR_3903	-	776826	776917	2151	-	776856	776967	Vcr103	-	776823	776967
ncRNA543	2	+	135	777119	777253	IGR ncRNA
ncRNA544	2	-	283	778384	778666	VCA0833 antisense
csrD	2	-	343	783787	784129	IGR ncRNA
ncRNA545	2	-	177	785096	785272	IGR ncRNA
ncRNA546	2	-	259	787038	787296	VCA0843 antisense
ncRNA547	2	+	153	787266	787418	IGR ncRNA					3057	+	787229	787333
ncRNA548	2	-	96	787421	787516	IGR ncRNA
ncRNA549	2	+	800	790744	791543	VCA0848-849 antisense
ncRNA550	2	+	433	807053	807485	VCA0855-856 antisense
ncRNA551	2	+	154	807644	807797	VCA0856 antisense
ncRNA552	2	-	328	809340	809667	VCA0860 antisense
ncRNA553	2	-	285	809686	809970	VCA0860 antisense
ncRNA554	2	-	644	810838	811481	VCA0860 antisense
ncRNA555	2	-	703	814836	815538	VCA0863 antisense
ncRNA556	2	-	103	815556	815658	IGR ncRNA
ncRNA557	2	-	277	816505	816781	VCA0864 antisense
ncRNA558	2	-	99	821000	821098	IGR ncRNA					3043	+	821043	821181
ncRNA559	2	-	256	821115	821370	VCA0870 antisense
ncRNA560	2	-	483	825013	825495	VCA0872 antisense
ncRNA561	2	-	438	825576	826013	VCA0873 antisense
ncRNA562	2	-	258	830555	830812	VCA0877 antisense
ncRNA563	2	-	149	831437	831585	VCA0877 antisense
ncRNA564	2	-	179	831942	832120	VCA0878 antisense
ncRNA565	2	-	380	831942	832321	VCA0878 antisense
ncRNA566	2	-	961	833841	834801	VCA0882-883 antisense
ncRNA567	2	-	373	835694	836066	VCA0884 antisense
ncRNA568	2	-	363	836246	836608	VCA0884 antisense
ncRNA569	2	+	763	837194	837956	VIBCH20813-VCA0885 antisense
ncRNA570	2	-	283	846845	847127	VCA0895 antisense
ncRNA571	2	-	416	846845	847260	VCA0895 antisense
ncRNA572	2	-	1301	846845	848145	VCA0895 antisense	Vc_npcR_4103	-	846825	846915
ncRNA573	2	-	93	854644	854736	VCA0900 antisense
ncRNA574	2	+	227	858612	858838	VCA0904 antisense
ncRNA575	2	+	233	860942	861174	VCA0906 antisense									Vcr104	-	860896	861040
ncRNA576	2	+	555	862735	863289	VCA0906-907 antisense
ncRNA577	2	-	131	871765	871895	VCA0920 antisense
ncRNA578	2	-	754	873735	874488	VCA0922 antisense
ncRNA579	2	-	141	881033	881173	VCA0927 antisense
ncRNA580	2	-	323	881165	881487	VCA0927 antisense
ncRNA581	2	+	345	884278	884622	VCA0931 antisense
ncRNA582	2	-	183	886227	886409	VCA0933 antisense	Vc_npcR_3901	+	886339	886447
ncRNA583	2	-	134	886479	886612	VIBCH20861 antisense
ncRNA584	2	-	169	887331	887499	VCA0936 antisense
ncRNA585	2	-	587	890619	891205	VCA0939 antisense
micX1	2	-	188	893273	893460	IGR ncRNA					4044	-	893274	893305
micX2	2	-	245	893273	893517	IGR ncRNA
micX3	2	-	344	893273	893616	IGR ncRNA
ncRNA586	2	+	161	897527	897687	IGR ncRNA	Vc_npcR_3853	+	897527	897723	1958	+	897527	897646
ncRNA587	2	-	349	898929	899277	VCA0946-947 antisense
qrr4	2	-	132	908213	908344	IGR ncRNA									Vcr105	-	908201	908318
ncRNA588	2	-	202	910630	910831	VCA0961 antisense
ncRNA589	2	-	925	913359	914283	VCA0964 antisense
ncRNA590	2	-	381	926165	926545	VCA0977 antisense
ncRNA591	2	+	647	927995	928641	VCA0979-980 antisense
ncRNA592	2	-	175	942327	942501	VCA0989 antisense
ncRNA593	2	-	276	942695	942970	VCA989 antisense
ncRNA594	2	-	488	979881	980368	VCA1031 antisense
ncRNA595	2	-	214	980383	980596	VCA1031 antisense
ncRNA596	2	-	233	986079	986311	VCA1035 antisense
mtlS1	2	-	414	994462	994875	IGR ncRNA
mtlS2	2	-	119	994757	994875	IGR ncRNA	Vc_npcR_4604	-	994830	994857
ncRNA597	2	-	228	997601	997828	VCA1046 antisense
ncRNA599	2	+	153	1017808	1017960	VCA1068 antisense
ncRNA600	2	+	300	1022909	1023208	VCA1072 antisense
ncRNA601 (vqmR)	2	+	167	1031438	1031604	IGR ncRNA									Vcr107	+	1031438	1031588
ncRNA602	2	-	484	1053622	1054105	VCA1098 antisense
ncRNA603	2	-	341	1054363	1054703	VCA1098 antisense
ncRNA604	2	+	326	1064174	1064499	VCA1109-1110 antisense
