# Supplementary material for: Expansion of the SOS regulon of Vibrio cholerae through extensive transcriptome analysis and experimental validation
Source: BMC Genomics. 2018 May 21;19:373. doi: 10.1186/s12864-018-4716-8 (PMC5963079; doi:10.1186/s12864-018-4716-8)
Supplement: Supplementary file 11 — Comparison between TSS content characterized in our study and one previous work [14]. (XLSX 43 kb) [file 12864_2018_4716_MOESM11_ESM.xlsx]

## Sheet: 2505 TSS strand+
strand +	position
	64
	2170
	5866
	7128
	7282
	7376
	13806
	14609
	20087
	20916
	21642
	28162
	31651
	36015
	36960
	47052
	50525
	53466
	59331
	59793
	69268
	70563
	71343
	80060
	86449
	90865
	94874
	95014
	100754
	102968
	103071
	106078
	106481
	107111
	107382
	108263
	109652
	115905
	115983
	130603
	130655
	131224
	133406
	133732
	135194
	136457
	136788
	139855
	142742
	145136
	149251
	150734
	150838
	157389
	164383
	168013
	168409
	174055
	176054
	181149
	183214
	185430
	198357
	204035
	205000
	213494
	223439
	226849
	228203
	228849
	232583
	240573
	241831
	256112
	257233
	266295
	266661
	267269
	273530
	274344
	274486
	275598
	278400
	282451
	289543
	304650
	309961
	311230
	317403
	318200
	320703
	322477
	331611
	336550
	349467
	351660
	356285
	356471
	357202
	361123
	363688
	364841
	364867
	368914
	369567
	369985
	375013
	375449
	375513
	376502
	383483
	384101
	386244
	386452
	386568
	394270
	395453
	395735
	396533
	401435
	414583
	416682
	418293
	419587
	434217
	434631
	434842
	442115
	444377
	450814
	454853
	462048
	462091
	463475
	466288
	469776
	475353
	477080
	484293
	501641
	506884
	507746
	507766
	510594
	512474
	513475
	514427
	516545
	522631
	523444
	532655
	534010
	535060
	536732
	550081
	555128
	557945
	559717
	564236
	569914
	570826
	573995
	574622
	580400
	580551
	582144
	585657
	586922
	589984
	594634
	596190
	601656
	602926
	606829
	613427
	614869
	616902
	631303
	633625
	636617
	638889
	651145
	657223
	661633
	665773
	671992
	675158
	676317
	689545
	692132
	692444
	699611
	700744
	707897
	709429
	712288
	712328
	714013
	717115
	719503
	723667
	725010
	725948
	727643
	732163
	732686
	737971
	739838
	743477
	744558
	748313
	750362
	757798
	759637
	771632
	772227
	777019
	778505
	783774
	787335
	799778
	803122
	805370
	806421
	819936
	823344
	825244
	826083
	830075
	832397
	837209
	858540
	858738
	859285
	860731
	865089
	867454
	867926
	868771
	871824
	872294
	873246
	874427
	885039
	886905
	887179
	891219
	915232
	915361
	919468
	920308
	924221
	927266
	941152
	943614
	950800
	963669
	973981
	978581
	983516
	993503
	1003854
	1005297
	1006381
	1006634
	1019879
	1021326
	1021469
	1033222
	1034067
	1037757
	1038825
	1041763
	1045625
	1061258
	1063060
	1065000
	1069007
	1070871
	1073809
	1078307
	1092987
	1097617
	1100358
	1104465
	1105782
	1106529
	1109395
	1114590
	1114867
	1118425
	1125902
	1126252
	1131526
	1132364
	1135413
	1135832
	1144092
	1145978
	1147448
	1158341
	1158375
	1158548
	1168848
	1170631
	1176314
	1179051
	1181926
	1184746
	1189402
	1196785
	1198913
	1201037
	1212212
	1212546
	1212560
	1217788
	1224872
	1229063
	1237905
	1238042
	1249149
	1249857
	1259115
	1263830
	1270255
	1273980
	1284862
	1290258
	1290483
	1293075
	1296327
	1299998
	1300184
	1301927
	1310394
	1311496
	1314559
	1314798
	1324395
	1330091
	1335186
	1337006
	1337799
	1343014
	1346816
	1353507
	1356896
	1360013
	1361126
	1366583
	1373767
	1374778
	1382843
	1385291
	1387035
	1389938
	1394816
	1408979
	1418950
	1427889
	1434537
	1436577
	1441478
	1446153
	1452613
	1454780
	1458335
	1481561
	1484752
	1490513
	1496227
	1501599
	1514191
	1518220
	1522810
	1527188
	1540243
	1546320
	1549162
	1574027
	1577424
	1578195
	1582275
	1583046
	1588402
	1602328
	1611153
	1618169
	1620276
	1631775
	1631867
	1638372
	1638390
	1646463
	1649343
	1652268
	1666223
	1670835
	1675547
	1700032
	1712712
	1719922
	1720351
	1726803
	1730932
	1739844
	1741549
	1741678
	1761717
	1766363
	1772975
	1794782
	1795401
	1801887
	1813766
	1826792
	1830442
	1832306
	1832881
	1833557
	1835279
	1837717
	1845523
	1848622
	1858431
	1860696
	1861658
	1862351
	1872022
	1878684
	1886959
	1887503
	1905771
	1909827
	1911841
	1914379
	1928558
	1928612
	1930761
	1933302
	1937821
	1938368
	1941081
	1942326
	1944155
	1953378
	1954485
	1961070
	1973881
	1990031
	1991423
	1994251
	2006804
	2014177
	2014895
	2025379
	2025740
	2029844
	2033697
	2033898
	2035061
	2037389
	2041111
	2044443
	2046629
	2049278
	2058992
	2059147
	2059186
	2084317
	2089262
	2089983
	2103943
	2104026
	2111058
	2112519
	2113093
	2113133
	2114184
	2115249
	2117884
	2129211
	2133105
	2143779
	2146997
	2149005
	2150355
	2150514
	2154570
	2157769
	2164741
	2190880
	2193119
	2193139
	2196955
	2197100
	2203086
	2203102
	2203872
	2204712
	2206445
	2210299
	2210638
	2227237
	2227348
	2227371
	2236578
	2253120
	2255218
	2258478
	2259379
	2261386
	2262915
	2262935
	2263112
	2264206
	2271357
	2274500
	2292719
	2301902
	2302807
	2306786
	2312126
	2316513
	2326273
	2327612
	2328907
	2349039
	2349771
	2350237
	2351369
	2352067
	2368158
	2375907
	2376226
	2380508
	2389949
	2406662
	2416420
	2420125
	2424414
	2433965
	2436937
	2451716
	2452831
	2457775
	2458750
	2466188
	2467625
	2472404
	2477260
	2478286
	2482288
	2484446
	2486435
	2486465
	2492212
	2497227
	2502860
	2513885
	2515747
	2517078
	2522847
	2524252
	2524287
	2524366
	2530794
	2537396
	2549443
	2568069
	2594392
	2596016
	2609260
	2617914
	2619821
	2625126
	2634527
	2650072
	2652665
	2653872
	2654270
	2659052
	2669966
	2674010
	2688508
	2696639
	2699427
	2701083
	2702300
	2709839
	2713017
	2724771
	2725990
	2732526
	2733381
	2736869
	2738159
	2743422
	2747644
	2768608
	2777292
	2779057
	2782141
	2782191
	2788888
	2791808
	2805439
	2805694
	2811727
	2811747
	2818476
	2821297
	2826620
	2830409
	2830722
	2834860
	2835671
	2837216
	2838156
	2845873
	2848303
	2850177
	2850277
	2854124
	2855530
	2859781
	2861961
	2862663
	2864849
	2868197
	2879891
	2880538
	2883186
	2889922
	2894605
	2894700
	2895433
	2908349
	2909857
	2918827
	2918989
	2921225
	2923768
	2946740
	2959782

## Sheet: 2505 TSS strand-
strand -	position
	2202
	3960
	4830
	6324
	7123
	16622
	19912
	20922
	23125
	29908
	33286
	35842
	36845
	44854
	49990
	68198
	69226
	71474
	76660
	79989
	89059
	89950
	90667
	94464
	94997
	97824
	98836
	99135
	107395
	115727
	115873
	119034
	128475
	129587
	130714
	133299
	133303
	133782
	134508
	136833
	142725
	150564
	150575
	164271
	167072
	168013
	177267
	178774
	179053
	182139
	184655
	191833
	196931
	197816
	198700
	206413
	217457
	220463
	222008
	223399
	228792
	231900
	246267
	249007
	254280
	256844
	260769
	262167
	263237
	267307
	267938
	273604
	274629
	278234
	282614
	291039
	294061
	299779
	301205
	304844
	311588
	317660
	318241
	319542
	320062
	331087
	349438
	354551
	356259
	356293
	358838
	364705
	375476
	375495
	383140
	386447
	389635
	393615
	393983
	394077
	408868
	414437
	417909
	420503
	437576
	454372
	456735
	461225
	466228
	477308
	480977
	482865
	484291
	490782
	491367
	498676
	501452
	504771
	506229
	512414
	516460
	526818
	529784
	532416
	533529
	534805
	535613
	535678
	536711
	550058
	552337
	552515
	555027
	557947
	564121
	564133
	569810
	576473
	580052
	587845
	588486
	594478
	599503
	601631
	601705
	603040
	609700
	611977
	613254
	624632
	664038
	665599
	671937
	674755
	676000
	682763
	697276
	699615
	703692
	706903
	707821
	707941
	709328
	715787
	716537
	725941
	735314
	739795
	743320
	746217
	748058
	748236
	756164
	756603
	757815
	768663
	771028
	776980
	779064
	785382
	786360
	787343
	788149
	792735
	799661
	818128
	819844
	830074
	836470
	842038
	860576
	860602
	863179
	865070
	872667
	873688
	889067
	902309
	908307
	914149
	914657
	914666
	915261
	919450
	924187
	929861
	931566
	936888
	939765
	940517
	941179
	944381
	949466
	950656
	957183
	960454
	967793
	993345
	1006564
	1010453
	1010921
	1013378
	1021451
	1024653
	1027687
	1032081
	1038469
	1041862
	1043049
	1045402
	1048096
	1053912
	1059978
	1061059
	1078119
	1086933
	1093042
	1096914
	1104450
	1114571
	1126171
	1126231
	1127670
	1129991
	1131439
	1131818
	1135663
	1143881
	1147299
	1151786
	1158073
	1160685
	1164732
	1169156
	1169176
	1178258
	1181888
	1185926
	1195861
	1196575
	1196931
	1209438
	1211874
	1220109
	1222731
	1226383
	1228891
	1237865
	1242008
	1255532
	1256651
	1261477
	1263453
	1266133
	1270193
	1270211
	1270526
	1276166
	1281797
	1282606
	1284695
	1296211
	1301576
	1301799
	1303915
	1305969
	1318651
	1320940
	1321633
	1329887
	1329948
	1335063
	1346716
	1347658
	1348732
	1353273
	1357605
	1360833
	1366307
	1366797
	1371283
	1372782
	1382770
	1383677
	1385269
	1393633
	1396780
	1402145
	1405110
	1407817
	1408317
	1418622
	1423330
	1431064
	1436550
	1441253
	1446033
	1447738
	1454499
	1458129
	1462069
	1469164
	1499543
	1501547
	1507712
	1520687
	1522972
	1527098
	1529006
	1531618
	1532493
	1548903
	1554181
	1557944
	1568135
	1578930
	1585051
	1586747
	1589284
	1591272
	1596409
	1597540
	1602495
	1605550
	1609202
	1609823
	1618132
	1622794
	1634575
	1649365
	1650566
	1660964
	1668045
	1673201
	1686440
	1698085
	1711232
	1714521
	1717477
	1718233
	1719711
	1725555
	1727950
	1730883
	1741562
	1741607
	1749790
	1751382
	1755695
	1757239
	1760910
	1761698
	1763568
	1767685
	1786351
	1787721
	1789300
	1794805
	1800344
	1801850
	1806222
	1812547
	1815342
	1820270
	1820360
	1830149
	1837435
	1839710
	1841723
	1848572
	1856513
	1858259
	1863708
	1865500
	1866693
	1867032
	1870017
	1871872
	1875339
	1881744
	1882564
	1903524
	1909117
	1913600
	1916064
	1930039
	1932628
	1933284
	1935237
	1942867
	1949488
	1964943
	1967062
	1967115
	1971239
	1973719
	1975645
	1977451
	1977603
	1981130
	1984590
	1988689
	1990513
	1992641
	2000112
	2012379
	2029035
	2029712
	2040401
	2042926
	2044300
	2045651
	2048945
	2054798
	2056472
	2058983
	2063134
	2063548
	2066324
	2068808
	2068838
	2069288
	2071755
	2075563
	2085258
	2093109
	2097187
	2099895
	2108221
	2111167
	2113115
	2115131
	2120634
	2121306
	2125484
	2129068
	2129914
	2135715
	2141178
	2141741
	2143761
	2146870
	2148688
	2150459
	2152207
	2160567
	2163761
	2169443
	2172720
	2174706
	2177433
	2177625
	2179183
	2184818
	2190414
	2190666
	2192807
	2195903
	2197078
	2197162
	2204519
	2213307
	2222095
	2223227
	2224575
	2227261
	2230810
	2232925
	2236294
	2240432
	2252864
	2252977
	2255292
	2261437
	2262990
	2264901
	2270618
	2270784
	2271176
	2274638
	2291224
	2292925
	2293626
	2296243
	2296821
	2297499
	2301878
	2302657
	2307360
	2310689
	2310711
	2312120
	2316484
	2316517
	2334188
	2335927
	2336121
	2341589
	2343968
	2347034
	2347094
	2349503
	2352101
	2361847
	2364329
	2366359
	2379525
	2380403
	2383911
	2388083
	2388804
	2390148
	2392271
	2393861
	2394566
	2396602
	2397853
	2398068
	2401244
	2409965
	2411505
	2412820
	2413668
	2416277
	2426916
	2429423
	2431317
	2432172
	2433223
	2433692
	2434025
	2441306
	2442236
	2442268
	2443434
	2450989
	2451712
	2452326
	2456882
	2458057
	2459389
	2462795
	2464018
	2465142
	2468808
	2475998
	2482622
	2486970
	2490711
	2497514
	2497653
	2499237
	2500831
	2502807
	2504445
	2509766
	2511728
	2513380
	2514819
	2516841
	2522504
	2524101
	2524235
	2524271
	2527704
	2549378
	2549411
	2549463
	2558534
	2563199
	2563253
	2568391
	2572605
	2574872
	2580616
	2582840
	2588436
	2589282
	2593425
	2594377
	2595955
	2607683
	2609424
	2610337
	2613424
	2616334
	2618014
	2619715
	2622009
	2625235
	2629715
	2634555
	2640554
	2649839
	2653328
	2657671
	2663818
	2667206
	2668640
	2681629
	2683200
	2686506
	2692679
	2693417
	2696456
	2696497
	2696854
	2704070
	2706281
	2706985
	2718257
	2722532
	2722612
	2724628
	2732547
	2735503
	2738053
	2743173
	2759739
	2765052
	2768497
	2768550
	2771202
	2777224
	2779197
	2788746
	2788942
	2793152
	2794437
	2797776
	2799537
	2807551
	2811816
	2812162
	2817824
	2818595
	2823106
	2824109
	2825040
	2825372
	2826470
	2830953
	2841143
	2843209
	2845197
	2846448
	2847583
	2847875
	2848524
	2850082
	2863700
	2871422
	2876513
	2885413
	2885572
	2889213
	2889821
	2892972
	2908251
	2910020
	2910020
	2915233
	2915320
	2916124
	2918672
	2918859
	2926094
	2939212
	2941665
	2942133
	2946679
	2949526
	2956690
	2958529
	2961090

## Sheet: 2506 TSS strand+
strand +	position
	1094
	3202
	3746
	3957
	12070
	17081
	26488
	27455
	30455
	38629
	43250
	46436
	48578
	62312
	65490
	67263
	80417
	84826
	86453
	88622
	89042
	90526
	93581
	96754
	98770
	100174
	100559
	101769
	110811
	113042
	113306
	114706
	146484
	149355
	152731
	153550
	157387
	163967
	167953
	168602
	176694
	181851
	184095
	188646
	192694
	192819
	197991
	199413
	200950
	203977
	205583
	214451
	214566
	215817
	224771
	229273
	232429
	233879
	237158
	248789
	251698
	256182
	258633
	267376
	271831
	279763
	282271
	284953
	288779
	289881
	297970
	298770
	300143
	302915
	304396
	306343
	308246
	310873
	314080
	317586
	318403
	318939
	323265
	326573
	329221
	329385
	330808
	332310
	335826
	342406
	342432
	343673
	345757
	347211
	348903
	350048
	357486
	361432
	362633
	363160
	365930
	368017
	368180
	369395
	376299
	377098
	379094
	383276
	385422
	387637
	388353
	390119
	401254
	407685
	408784
	410735
	412176
	413920
	418589
	419974
	422470
	424593
	428851
	429217
	433465
	435092
	435363
	440206
	454702
	458976
	461105
	468952
	472170
	478225
	481853
	481946
	484077
	486610
	493306
	499088
	499104
	500115
	506296
	511083
	514925
	519962
	521469
	523713
	544929
	546324
	547350
	554148
	556827
	562793
	563773
	569795
	578528
	581219
	588728
	589831
	592903
	597123
	600681
	608093
	611678
	617770
	620062
	635131
	642547
	648633
	665898
	678349
	679785
	683700
	686911
	687559
	691222
	696727
	707160
	708510
	710357
	710586
	713768
	715259
	726858
	727556
	730901
	733616
	738103
	739052
	740515
	741162
	747970
	748772
	763457
	763689
	765694
	773686
	773743
	778059
	779132
	784518
	785515
	787539
	790744
	807053
	809210
	815676
	815724
	820480
	825545
	829439
	830535
	837194
	840411
	842111
	846967
	850018
	860942
	865538
	871790
	874489
	878775
	884278
	885901
	886901
	887395
	890186
	891345
	892236
	897527
	899161
	903065
	904792
	909888
	910855
	911058
	913320
	914395
	917475
	917576
	927995
	931558
	937994
	942455
	949572
	953633
	955026
	969211
	972197
	972338
	977354
	980088
	987860
	989228
	991252
	994354
	994410
	994437
	994806
	996479
	997886
	1000914
	1004476
	1008958
	1017808
	1022909
	1028112
	1029506
	1031656
	1033249
	1064174
	1068564

## Sheet: 2506 TSS strand-
strand -	position
	3878
	11800
	20064
	30197
	32641
	33652
	40080
	43068
	45358
	47128
	50893
	50933
	52825
	59856
	62106
	66843
	68915
	73036
	86323
	88355
	92447
	95415
	95443
	98856
	100034
	101323
	101440
	103765
	105135
	106313
	109880
	110707
	139776
	147735
	152808
	153535
	157386
	175721
	177013
	180503
	186260
	190733
	192574
	192719
	202243
	202310
	203799
	203874
	212733
	215638
	215799
	225516
	229189
	232340
	240011
	248767
	267152
	270055
	282142
	291072
	296305
	296655
	300435
	302958
	305201
	322022
	323286
	326687
	343822
	365951
	422584
	429543
	433614
	436330
	458233
	459454
	463486
	469289
	470453
	473062
	474072
	475023
	478122
	481777
	486470
	490552
	492212
	496080
	499054
	503401
	509014
	510193
	510917
	515018
	517267
	519089
	519854
	523697
	531143
	534024
	537339
	546156
	556602
	569695
	572509
	576947
	597022
	599221
	600603
	603711
	611564
	617651
	617746
	623022
	634028
	642274
	649557
	658156
	661843
	672067
	677743
	684269
	686866
	690789
	693784
	696751
	700559
	704596
	709022
	713618
	717891
	719631
	727319
	727484
	729092
	731366
	733434
	740362
	741041
	745300
	746393
	748556
	751304
	752294
	753176
	753385
	753515
	756091
	763336
	763364
	776967
	777921
	781760
	783721
	784129
	785272
	787296
	788472
	788494
	791169
	791316
	802330
	803582
	804403
	808998
	809970
	815538
	819266
	825495
	826013
	829282
	830812
	831585
	832321
	834801
	836608
	840251
	845421
	845963
	846788
	847127
	856944
	858162
	860826
	862745
	865486
	871049
	873617
	878433
	881173
	881487
	884254
	891205
	893616
	910130
	910831
	914283
	916069
	917452
	919669
	921591
	924197
	924259
	926545
	929873
	930924
	946330
	949317
	953531
	954959
	957842
	958414
	963335
	969125
	972086
	974578
	980368
	980596
	986011
	987660
	994455
	994875
	997828
	1003056
	1003629
	1004411
	1007923
	1015861
	1018099
	1018455
	1020551
	1021125
	1027877
	1033428
	1041251
	1054105
	1054703
	1062777
